# Supplementary material for: Exposure to Paper Mill Effluent at a Site in North Central Florida Elicits Molecular-Level Changes in Gene Expression Indicative of Progesterone and Androgen Exposure
Source: PLoS One. 2014 Sep 8;9(9):e106644. doi: 10.1371/journal.pone.0106644 (PMC4157789; doi:10.1371/journal.pone.0106644)
Supplement: File S2 — contains fold change levels of all transcripts that were significantly differentially regulated from the paper mill-impacted and reference sites. (XLSX) [file pone.0106644.s002.xlsx]

## Sheet: sheet 1
File S1: List of differentially regulated gene transcripts from Fenholloway and Econfina hepatic transcriptome.
Gene_Title	Biological_Process	Cellular_Component	Molecular_Function	Hit_Accession	E_Value	Hit_Definition	FeatureNum	Mean treatment Control	Mean treatment PME	Diff_PME_ctrl	t Value	Prob>|t|
B-cell leukemia/lymphoma 2 /	&GO:0043154; negative regulation of caspase activity &GO:0043066; negative regulation of apoptosis &GO:0042981; regulation of apoptosis			XP_001341214	1.8e-27	PREDICTED: apoptosis regulator Bcl-2-like [Danio rerio]	9065	8.6888	9.81708	1.12828	10.4843	2.77479e-05
SPRY domain containing 4 /	&GO:0008150; biological_process	GO:0005575; cellular_component	&GO:0003674; molecular_function	NP_001002477	1.01e-38	SPRY domain-containing protein 4 [Danio rerio] >gi|49900817|gb|AAH76335.1| Zgc:92875 [Danio rerio]	8377	7.01302	5.2599	-1.75312	-9.95635	3.80462e-05
solute carrier family 7 (cationic amino acid transporter, y+ system), member 2 /	&GO:0055085; transmembrane transport &GO:0006810; transport &GO:0006865; amino acid transport	GO:0016021; integral to membrane GO:0016020; membrane	&GO:0015171; amino acid transmembrane transporter activity	XP_683623	0	PREDICTED: high affinity cationic amino acid transporter 1 isoform 1 [Danio rerio]	4554	5.5038	7.98564	2.48184	9.42804	5.29832e-05
egl nine homolog 1 (C. elegans) /	&GO:0055114; oxidation-reduction process	GO:0005575; cellular_component	&GO:0016491; oxidoreductase activity &GO:0005506; iron ion binding &GO:0031418; L-ascorbic acid binding &GO:0046872; metal ion binding &GO:0016705; oxidoreductase activity, acting on paired donors, with incorporation or reduction of molecular oxygen &GO:0008270	ADA60165	0	egl nine 1 protein [Pseudochaenichthys georgianus]	9635	9.45561	7.79129	-1.66432	-8.96128	7.19856e-05
zgc:152830 /	&GO:0006508; proteolysis &GO:0008152; metabolic process	GO:0005622; intracellular GO:0005575; cellular_component	&GO:0004177; aminopeptidase activity &GO:0003824; catalytic activity	CAG07799	0	unnamed protein product [Tetraodon nigroviridis]	11542	10.265	9.42622	-0.838736	-8.42251	0.000104375
				No Hit			9411	8.72693	10.8864	2.15946	8.37108	0.000108257
				No Hit			15467	7.52296	5.82966	-1.6933	-8.19991	0.000122421
DnaJ (Hsp40) homolog, subfamily C, member 8 /	&GO:0008380; RNA splicing &GO:0006457; protein folding	GO:0005575; cellular_component	&GO:0003674; molecular_function &GO:0051082; unfolded protein binding &GO:0031072; heat shock protein binding	NP_001038771	2.24e-32	dnaJ homolog subfamily C member 8 [Danio rerio] >gi|108742080|gb|AAI17577.1| Zgc:136281 [Danio rerio]	12117	9.99968	9.38255	-0.617139	-8.1729	0.000124844
				No Hit			4316	7.91825	10.1298	2.21153	7.77622	0.000167567
5,10-methenyltetrahydrofolate synthetase (5-formyltetrahydrofolate cyclo-ligase) /	&GO:0009396; folic acid-containing compound biosynthetic process		&GO:0030272; 5-formyltetrahydrofolate cyclo-ligase activity &GO:0005524; ATP binding	ACQ58477	1.57e-39	5-formyltetrahydrofolate cyclo-ligase [Anoplopoma fimbria]	767	10.7183	9.86059	-0.857727	-7.57011	0.00019623
				ADX01345	0	immunoglobulin mu heavy chain [Lutjanus sanguineus]	12399	8.63693	10.9812	2.34431	7.49117	0.000208658
apolipoprotein C-II /	&GO:0042953; lipoprotein transport	GO:0005575; cellular_component	&GO:0003674; molecular_function	ACF21983	3.45e-24	apolipoprotein C-II [Oplegnathus fasciatus]	2336	15.5397	13.8656	-1.67411	-7.46389	0.000213161
KRI1 homolog (S. cerevisiae) /	&GO:0008150; biological_process	GO:0005575; cellular_component	&GO:0003674; molecular_function	AAI63908	3.73e-32	KRI1 homolog like [Danio rerio]	1542	8.02886	9.92153	1.89267	7.31285	0.000240185
				CAG11389	0	unnamed protein product [Tetraodon nigroviridis]	7596	7.94829	5.73689	-2.21141	-7.12996	0.000278285
ATPase, H+ transporting, lysosomal V0 subunit a isoform 1b /	&GO:0015986; ATP synthesis coupled proton transport &GO:0042221; response to chemical stimulus	GO:0033177; proton-transporting two-sector ATPase complex, proton-transporting domain	&GO:0015078; hydrogen ion transmembrane transporter activity	CAG02818	2.62e-20	unnamed protein product [Tetraodon nigroviridis]	14933	10.374	11.1733	0.799312	6.48936	0.000477846
				EGP42900	2.8e-45	membrane protein 73 [Achromobacter xylosoxidans AXX-A]	4232	5.40665	6.58599	1.17934	6.41708	0.000509215
DEAD (Asp-Glu-Ala-Asp) box polypeptide 42 /	&GO:0008150; biological_process	GO:0005575; cellular_component	&GO:0004386; helicase activity &GO:0005524; ATP binding &GO:0003676; nucleic acid binding &GO:0008026; ATP-dependent helicase activity	XP_002935570	3.49e-15	PREDICTED: ATP-dependent RNA helicase DDX42 [Xenopus (Silurana) tropicalis]	1189	9.53218	8.70644	-0.825745	-6.33201	0.000549169
				No Hit			2875	6.34973	5.53974	-0.809992	-6.23773	0.000597661
catenin (cadherin-associated protein), delta 1 /	&GO:0001738; morphogenesis of a polarized epithelium &GO:0030216; keratinocyte differentiation &GO:0060690; epithelial cell differentiation involved in salivary gland development &GO:0016337; cell-cell adhesion &GO:0007435; salivary gland morphogenesis &GO:0090	GO:0005624; membrane fraction GO:0030027; lamellipodium GO:0005886; plasma membrane GO:0005829; cytosol GO:0005634; nucleus	&GO:0045296; cadherin binding &GO:0042153; RPTP-like protein binding &GO:0005488; binding &GO:0019903; protein phosphatase binding &GO:0019904; protein domain specific binding	XP_002660581	1.83e-32	PREDICTED: catenin delta-1-like [Danio rerio] >gi|326664159|ref|XP_684691.5| PREDICTED: catenin delta-1 [Danio rerio]	13981	5.09883	4.46447	-0.634356	-6.22204	0.00060619
retinitis pigmentosa 9 (autosomal dominant) /	&GO:0050896; response to stimulus &GO:0007601; visual perception &GO:0008380; RNA splicing &GO:0008150; biological_process	GO:0005575; cellular_component GO:0005634; nucleus	&GO:0003676; nucleic acid binding &GO:0046872; metal ion binding &GO:0008270; zinc ion binding &GO:0005515; protein binding	NP_001158693	5.74e-26	retinitis pigmentosa 9 (autosomal dominant) [Oncorhynchus mykiss] >gi|225705922|gb|ACO08807.1| Retinitis pigmentosa 9 protein homolog [Oncorhynchus mykiss]	8997	6.15786	5.18586	-0.971997	-6.16603	0.0006378
protein tyrosine phosphatase, non-receptor type 12 /	&GO:0016311; dephosphorylation &GO:0006470; protein dephosphorylation	GO:0005829; cytosol GO:0005737; cytoplasm	&GO:0017124; SH3 domain binding &GO:0016791; phosphatase activity &GO:0004721; phosphoprotein phosphatase activity &GO:0004872; receptor activity &GO:0016787; hydrolase activity &GO:0004725; protein tyrosine phosphatase activity &GO:0005515; protein binding	CAG12148	4.19e-13	unnamed protein product [Tetraodon nigroviridis]	8423	6.47913	7.52857	1.04944	6.08928	0.000684181
general transcription factor IIH, polypeptide 5 /	&GO:0006289; nucleotide-excision repair		&GO:0003677; DNA binding	CAG03600	6.43e-22	unnamed protein product [Tetraodon nigroviridis]	11455	8.2141	7.36443	-0.849673	-6.04505	0.000712645
				CAG10613	1.92e-11	unnamed protein product [Tetraodon nigroviridis]	14628	11.1149	11.9818	0.866936	6.00184	0.00074175
Ras association (RalGDS/AF-6) domain family 6 /	&GO:0007165; signal transduction	GO:0005575; cellular_component		ACQ59031	0	Ras association domain-containing protein 6 [Anoplopoma fimbria]	14811	11.1731	9.54485	-1.62821	-5.97843	0.00075808
zgc:153633 /	&GO:0008152; metabolic process	GO:0005575; cellular_component	&GO:0005488; binding &GO:0003824; catalytic activity	ACO09853	0	UPF0105 protein slr1223 [Osmerus mordax]	9545	7.60405	5.64352	-1.96053	-5.9722	0.000762497
synaptogyrin 3 /	&GO:0008150; biological_process	GO:0016021; integral to membrane GO:0016020; membrane	&GO:0003674; molecular_function	CAF89717	2.65e-39	unnamed protein product [Tetraodon nigroviridis]	9258	3.76066	5.69855	1.93789	5.94796	0.000779947
ubiquitin specific peptidase 32 /	&GO:0006511; ubiquitin-dependent protein catabolic process		&GO:0005509; calcium ion binding &GO:0004221; ubiquitin thiolesterase activity	XP_003211894	3.31e-42	PREDICTED: ubiquitin carboxyl-terminal hydrolase 32-like [Meleagris gallopavo]	3161	4.97066	6.09487	1.12422	5.84439	0.000859797
egl nine homolog 1 (C. elegans) /	&GO:0001666; response to hypoxia &GO:0060711; labyrinthine layer development &GO:0055114; oxidation-reduction process &GO:0032364; oxygen homeostasis &GO:0055008; cardiac muscle tissue morphogenesis &GO:0060347; heart trabecula formation &GO:0060412; ventricular	GO:0005829; cytosol	&GO:0031543; peptidyl-proline dioxygenase activity &GO:0005506; iron ion binding &GO:0016491; oxidoreductase activity &GO:0031418; L-ascorbic acid binding &GO:0046872; metal ion binding &GO:0016702; oxidoreductase activity, acting on single donors with incorpor	CAD43192	2.02e-23	egg laying nine 1 protein [Takifugu rubripes] >gi|32997049|emb|CAD42717.1| egg laying nine 1 protein [Takifugu rubripes]	14188	8.34514	6.64072	-1.70442	-5.80069	0.000896227
zgc:91984 /	&GO:0008150; biological_process	GO:0005783; endoplasmic reticulum GO:0016021; integral to membrane GO:0005794; Golgi apparatus GO:0016020; membrane	&GO:0004252; serine-type endopeptidase activity	AAL73049	3.68e-10	C16ORF8 [Sphoeroides nephelus]	11610	8.573	10.039	1.46602	5.71174	0.000975902
ATPase, H+ transporting, lysosomal, V1 subunit B, member a /	&GO:0006811; ion transport &GO:0006810; transport &GO:0015992; proton transport &GO:0015986; ATP synthesis coupled proton transport &GO:0046034; ATP metabolic process	GO:0016469; proton-transporting two-sector ATPase complex GO:0033178; proton-transporting two-sector ATPase complex, catalytic domain GO:0033180; proton-transporting V-type ATPase, V1 domain	&GO:0016820; hydrolase activity, acting on acid anhydrides, catalyzing transmembrane movement of substances &GO:0046933; hydrogen ion transporting ATP synthase activity, rotational mechanism &GO:0005524; ATP binding &GO:0046961; proton-transporting ATPase act	NP_001118069	2.41e-25	V-type ATPase B subunit [Oncorhynchus mykiss] >gi|213510742|ref|NP_001135218.1| Vacuolar ATP synthase subunit B, brain isoform [Salmo salar] >gi|4929105|gb|AAD33861.1| V-type ATPase B subunit [Oncorhynchus mykiss] >gi|209154346|gb|ACI33405.1| Vacuolar ATP	8502	7.88187	8.46528	0.583418	5.65154	0.00103437
zgc:77816 /	&GO:0006308; DNA catabolic process	GO:0005575; cellular_component	&GO:0004536; deoxyribonuclease activity	ACO08667	0	Deoxyribonuclease gamma precursor [Oncorhynchus mykiss]	3456	10.3572	8.65224	-1.70498	-5.61671	0.00106999
chromobox homolog 1a (HP1 beta homolog Drosophila) /	&GO:0006333; chromatin assembly or disassembly &GO:0045892; negative regulation of transcription, DNA-dependent	GO:0001939; female pronucleus GO:0010369; chromocenter GO:0005721; centromeric heterochromatin GO:0001940; male pronucleus GO:0000785; chromatin GO:0000775; chromosome, centromeric region GO:0005634; nucleus GO:0005819; spindle	&GO:0016564; transcription repressor activity &GO:0019899; enzyme binding &GO:0003682; chromatin binding	ABF22429	1.77e-18	chromobox-like 1 [Takifugu rubripes]	11655	6.57327	5.54768	-1.02559	-5.5632	0.00112747
DCN1, defective in cullin neddylation 1, domain containing 2 (S. cerevisiae) /	&GO:0008150; biological_process	GO:0005575; cellular_component	&GO:0003674; molecular_function	NP_001187285	0	dcn1-like protein 2 [Ictalurus punctatus] >gi|308322615|gb|ADO28445.1| dcn1-like protein 2 [Ictalurus punctatus]	15189	5.78806	7.13056	1.3425	5.55207	0.00113985
protease, serine, 29 /	&GO:0006508; proteolysis	GO:0005576; extracellular region	&GO:0004252; serine-type endopeptidase activity &GO:0008236; serine-type peptidase activity &GO:0008233; peptidase activity &GO:0016787; hydrolase activity &GO:0003824; catalytic activity	ACQ58269	2.43e-19	Trypsin precursor [Anoplopoma fimbria]	12975	4.37888	6.96815	2.58927	5.51655	0.00118042
SWI/SNF-related, matrix-associated actin-dependent regulator of chromatin, subfamily a, containing DEAD/H box 1 /			&GO:0004386; helicase activity &GO:0005524; ATP binding &GO:0003677; DNA binding	CAG10869	5.25e-19	unnamed protein product [Tetraodon nigroviridis]	14638	5.03923	6.72174	1.6825	5.50897	0.00118928
ubiquitin specific peptidase 15 /	&GO:0016579; protein deubiquitination &GO:0006511; ubiquitin-dependent protein catabolic process &GO:0008152; metabolic process		&GO:0004843; ubiquitin-specific protease activity &GO:0008233; peptidase activity &GO:0008234; cysteine-type peptidase activity &GO:0004221; ubiquitin thiolesterase activity	XP_002663119	3.34e-27	PREDICTED: ubiquitin carboxyl-terminal hydrolase 11 [Danio rerio]	7370	8.61342	9.32766	0.714235	5.49052	0.00121117
dystrobrevin binding protein 1a /	&GO:0008150; biological_process	GO:0005737; cytoplasm		CAG02767	2.58e-42	unnamed protein product [Tetraodon nigroviridis]	4644	7.55105	8.1105	0.559452	5.4457	0.00126629
protein phosphatase 1, regulatory (inhibitor) subunit 1C /	&GO:0007165; signal transduction	GO:0005575; cellular_component	&GO:0004864; protein phosphatase inhibitor activity	NP_001002538	3.65e-17	protein phosphatase 1 regulatory subunit 1C [Danio rerio] >gi|49903023|gb|AAH76270.1| Zgc:92796 [Danio rerio]	15073	4.97061	7.99793	3.02731	5.44478	0.00126745
monoglyceride lipase /			&GO:0003824; catalytic activity	CAG03256	0	unnamed protein product [Tetraodon nigroviridis]	1680	6.44936	4.97512	-1.47424	-5.39521	0.00133179
bleomycin hydrolase /	&GO:0006508; proteolysis	GO:0005575; cellular_component	&GO:0004197; cysteine-type endopeptidase activity &GO:0016787; hydrolase activity	NP_956312	0	bleomycin hydrolase [Danio rerio] >gi|33416565|gb|AAH55572.1| Bleomycin hydrolase [Danio rerio]	11070	8.65145	10.7562	2.10478	5.39333	0.0013343
zgc:162271 /	&GO:0008150; biological_process	GO:0005575; cellular_component	&GO:0003674; molecular_function	NP_001082842	1.58e-20	CUE domain-containing protein 1 [Danio rerio] >gi|126632101|gb|AAI33929.1| Zgc:162271 protein [Danio rerio]	768	8.28256	6.76861	-1.51395	-5.33696	0.00141214
dehydrogenase/reductase (SDR family) member 9 /	&GO:0055114; oxidation-reduction process &GO:0001501; skeletal system development &GO:0031017; exocrine pancreas development &GO:0042572; retinol metabolic process &GO:0042574; retinal metabolic process &GO:0008152; metabolic process &GO:0035138; pectoral fin mo		&GO:0004745; retinol dehydrogenase activity &GO:0005488; binding &GO:0016491; oxidoreductase activity &GO:0003824; catalytic activity	ABQ09278	2.19e-16	retinol dehydrogenase 1 [Oryzias latipes]	5923	13.8376	12.5765	-1.2612	-5.32909	0.00142341
suppressor of IKBKE 1 /		GO:0005829; cytosol GO:0005737; cytoplasm	&GO:0005515; protein binding	NP_001133780	0	Suppressor of IKK-epsilon [Salmo salar] >gi|209155310|gb|ACI33887.1| Suppressor of IKK-epsilon [Salmo salar]	8596	10.7647	9.81005	-0.954678	-5.31402	0.00144527
si:rp71-1c23.3 /	&GO:0006450; regulation of translational fidelity			CAG08515	7.54e-20	unnamed protein product [Tetraodon nigroviridis]	4689	6.29237	4.79083	-1.50154	-5.26438	0.00152
si:dkey-179j5.2 /	&GO:0042221; response to chemical stimulus			CAG02546	2.1e-44	unnamed protein product [Tetraodon nigroviridis]	2156	7.08222	10.0169	2.93467	5.22315	0.00158538
				No Hit			1843	11.9074	11.3469	-0.560408	-5.22256	0.00158636
spermatogenesis associated 18 /	&GO:0030154; cell differentiation &GO:0007275; multicellular organismal development &GO:0007283; spermatogenesis	GO:0005737; cytoplasm	&GO:0003674; molecular_function	Q503Q1	5.45e-37	RecName: Full=Mitochondria-eating protein; AltName: Full=Spermatogenesis-associated protein 18	10271	3.49148	2.78211	-0.709366	-5.18652	0.00164615
proline rich 15-like b /	&GO:0008150; biological_process	GO:0005575; cellular_component	&GO:0003674; molecular_function	ACQ58993	8.96e-16	atad4-B [Anoplopoma fimbria]	8281	10.4398	8.70142	-1.73841	-5.14738	0.00171398
zgc:112374 /	&GO:0008150; biological_process	GO:0005575; cellular_component	&GO:0004064; arylesterase activity	ACQ58263	0	Serum paraoxonase/arylesterase 2 [Anoplopoma fimbria]	8808	10.4808	9.40932	-1.07151	-5.13567	0.00173488
				No Hit			12437	7.51626	9.94401	2.42775	5.13016	0.00174481
transmembrane protein 27 /	&GO:0006508; proteolysis	GO:0016020; membrane	&GO:0008237; metallopeptidase activity &GO:0008241; peptidyl-dipeptidase activity	NP_001133312	8.93e-16	Collectrin [Salmo salar] >gi|209150191|gb|ACI33012.1| Collectrin precursor [Salmo salar] >gi|209731218|gb|ACI66478.1| Collectrin precursor [Salmo salar]	7794	10.9395	7.65827	-3.28126	-5.12994	0.0017452
kallikrein 1-related peptidase b21 /	&GO:0006508; proteolysis		&GO:0004252; serine-type endopeptidase activity &GO:0008233; peptidase activity	ACQ58269	2.43e-16	Trypsin precursor [Anoplopoma fimbria]	7819	5.36319	4.58131	-0.781882	-5.11521	0.00177209
origin recognition complex, subunit 3 /	&GO:0006260; DNA replication	GO:0005664; nuclear origin of replication recognition complex	&GO:0003677; DNA binding	ACN58673	7.01e-45	Origin recognition complex subunit 3 [Salmo salar]	3269	6.38812	5.15354	-1.23457	-5.10465	0.00179165
zgc:101540 /		GO:0005575; cellular_component		NP_001008639	0	very long-chain acyl-CoA synthetase [Danio rerio] >gi|56269279|gb|AAH86700.1| Zgc:101540 [Danio rerio] >gi|182889656|gb|AAI65471.1| Zgc:101540 protein [Danio rerio]	4621	13.2073	14.1468	0.93951	5.09916	0.00180191
cytochrome P450, family 4, subfamily T, polypeptide 8 /	&GO:0055114; oxidation-reduction process		&GO:0020037; heme binding &GO:0005506; iron ion binding &GO:0016491; oxidoreductase activity &GO:0046872; metal ion binding &GO:0004497; monooxygenase activity &GO:0009055; electron carrier activity	AAC98961	0	cytochrome P450 [Dicentrarchus labrax]	9543	9.88435	7.2782	-2.60614	-5.08854	0.00182195
				NP_001167255	1.71e-22	TRAF2-binding protein [Salmo salar] >gi|223648902|gb|ACN11209.1| TRAF2-binding protein [Salmo salar]	9457	5.05385	6.41876	1.36491	5.06904	0.00185939
RAB, member of RAS oncogene family-like 3 /	&GO:0007264; small GTPase mediated signal transduction		&GO:0005525; GTP binding &GO:0000166; nucleotide binding	ACO14396	5.68e-18	Rab-like protein 3 [Esox lucius]	5864	8.50053	8.06629	-0.434242	-5.03068	0.00193561
zgc:56585 /	&GO:0055114; oxidation-reduction process &GO:0008152; metabolic process	GO:0005575; cellular_component	&GO:0016491; oxidoreductase activity &GO:0005488; binding &GO:0003824; catalytic activity	CAF95376	1.52e-24	unnamed protein product [Tetraodon nigroviridis]	9282	14.0223	12.7057	-1.3166	-5.01038	0.00197736
mediator complex subunit 29 /	&GO:0042462; eye photoreceptor cell development &GO:0006350; transcription &GO:0045449; regulation of transcription	GO:0005634; nucleus		ACM09592	2.21e-30	Mediator of RNA polymerase II transcription subunit 29 [Salmo salar]	6060	4.70475	3.83227	-0.87248	-5.00396	0.00199079
pleckstrin homology domain containing, family A member 5 /	&GO:0008150; biological_process	GO:0005575; cellular_component	&GO:0005545; 1-phosphatidylinositol binding &GO:0005515; protein binding	XP_695683	0	PREDICTED: pleckstrin homology domain-containing family A member 5 [Danio rerio]	13366	6.10434	5.11114	-0.993197	-4.98409	0.00203295
				No Hit			10261	4.91241	3.77518	-1.13723	-4.97989	0.00204198
prostaglandin I2 (prostacyclin) synthase /	&GO:0008610; lipid biosynthetic process &GO:0006633; fatty acid biosynthetic process &GO:0001516; prostaglandin biosynthetic process	GO:0005783; endoplasmic reticulum GO:0016021; integral to membrane GO:0005615; extracellular space GO:0005788; endoplasmic reticulum lumen GO:0016020; membrane	&GO:0020037; heme binding &GO:0005506; iron ion binding &GO:0016853; isomerase activity &GO:0046872; metal ion binding &GO:0004497; monooxygenase activity &GO:0008116; prostaglandin-I synthase activity &GO:0009055; electron carrier activity	CAG06815	4.62e-44	unnamed protein product [Tetraodon nigroviridis]	8410	7.07002	7.90666	0.836639	4.97273	0.00205751
				No Hit			486	4.2995	5.47212	1.17262	4.9562	0.00209385
carbonic anhydrase VII /	&GO:0006730; one-carbon metabolic process		&GO:0004089; carbonate dehydratase activity &GO:0046872; metal ion binding &GO:0008270; zinc ion binding	AAI54318	4.29e-42	Carbonic anhydrase VII [Danio rerio]	616	7.49452	5.23221	-2.26231	-4.91335	0.00219142
cell death-inducing DFFA-like effector b /	&GO:0006915; apoptosis	GO:0005622; intracellular		CAG05760	0	unnamed protein product [Tetraodon nigroviridis]	5126	13.408	12.9788	-0.429281	-4.91024	0.0021987
cytochrome P450, family 4, subfamily T, polypeptide 8 /	&GO:0055114; oxidation-reduction process		&GO:0020037; heme binding &GO:0016491; oxidoreductase activity &GO:0005506; iron ion binding &GO:0046872; metal ion binding &GO:0004497; monooxygenase activity &GO:0009055; electron carrier activity	CAF94625	2.68e-28	unnamed protein product [Tetraodon nigroviridis]	13077	9.6488	7.00858	-2.64022	-4.86006	0.00231996
cAMP-regulated phosphoprotein, 19kDa /	&GO:0045722; positive regulation of gluconeogenesis &GO:0046326; positive regulation of glucose import	GO:0005737; cytoplasm	&GO:0015459; potassium channel regulator activity &GO:0005102; receptor binding	ACQ57913	0	cAMP-regulated phosphoprotein 19 [Anoplopoma fimbria]	15386	8.01136	7.3942	-0.617161	-4.83742	0.00237711
nascent polypeptide-associated complex alpha polypeptide /	&GO:0030239; myofibril assembly &GO:0015031; protein transport &GO:0006810; transport	GO:0005737; cytoplasm GO:0005634; nucleus		ACI69288	4.94e-40	Nascent polypeptide-associated complex subunit alpha [Salmo salar]	2560	13.8571	12.9174	-0.939649	-4.83178	0.00239159
				No Hit			2979	11.4031	13.6455	2.24241	4.82914	0.00239839
G protein-coupled receptor 123 /	&GO:0007218; neuropeptide signaling pathway	GO:0016021; integral to membrane GO:0016020; membrane	&GO:0004930; G-protein coupled receptor activity	XP_002191039	1.8e-21	PREDICTED: G protein-coupled receptor 123 [Taeniopygia guttata]	421	3.65049	5.9216	2.27111	4.726	0.00268233
retinitis pigmentosa 9 (autosomal dominant) /	&GO:0050896; response to stimulus &GO:0007601; visual perception &GO:0008380; RNA splicing &GO:0008150; biological_process	GO:0005575; cellular_component GO:0005634; nucleus	&GO:0003676; nucleic acid binding &GO:0046872; metal ion binding &GO:0008270; zinc ion binding &GO:0005515; protein binding	CAG10034	1.1e-39	unnamed protein product [Tetraodon nigroviridis]	8896	7.16799	5.95594	-1.21205	-4.71917	0.00270244
prostaglandin D2 synthase /	&GO:0006629; lipid metabolic process &GO:0006810; transport		&GO:0005488; binding &GO:0005215; transporter activity &GO:0004667; prostaglandin-D synthase activity &GO:0001972; retinoic acid binding	CAF97961	0	unnamed protein product [Tetraodon nigroviridis]	12972	11.427	13.4745	2.04743	4.71492	0.00271502
				No Hit			11371	10.0193	9.16383	-0.855471	-4.65017	0.00291514
golgi SNAP receptor complex member 1 /			&GO:0004872; receptor activity	ACQ57925	7.51e-34	Golgi SNAP receptor complex member 1 [Anoplopoma fimbria]	7365	10.2438	9.76678	-0.47701	-4.63424	0.00296687
enoyl-Coenzyme A, hydratase/3-hydroxyacyl Coenzyme A dehydrogenase /	&GO:0006629; lipid metabolic process &GO:0006631; fatty acid metabolic process &GO:0055114; oxidation-reduction process &GO:0008152; metabolic process	GO:0005777; peroxisome	&GO:0050662; coenzyme binding &GO:0016829; lyase activity &GO:0016491; oxidoreductase activity &GO:0005488; binding &GO:0003857; 3-hydroxyacyl-CoA dehydrogenase activity &GO:0016853; isomerase activity &GO:0003824; catalytic activity	NP_996951	5.28e-16	peroxisomal bifunctional enzyme [Danio rerio] >gi|82185947|sp|Q6NYL3.1|ECHP_DANRE RecName: Full=Peroxisomal bifunctional enzyme; Short=PBE; Short=PBFE; Includes: RecName: Full=Enoyl-CoA hydratase/3,2-trans-enoyl-CoA isomerase; Includes: RecName: Full=3-hy	7784	7.12639	8.53791	1.41152	4.6326	0.00297225
zinc finger CCCH-type containing 7A /	&GO:0008150; biological_process	GO:0005622; intracellular	&GO:0005488; binding &GO:0003676; nucleic acid binding &GO:0046872; metal ion binding &GO:0008270; zinc ion binding	NP_998599	0	zinc finger CCCH domain-containing protein 7A [Danio rerio] >gi|29124617|gb|AAH48884.1| Zinc finger CCCH-type containing 7 [Danio rerio]	9278	7.52941	8.07725	0.547839	4.6129	0.00303775
				No Hit			5838	11.2373	12.343	1.10573	4.58537	0.00313202
vitellogenin 2 /	&GO:0032355; response to estradiol stimulus &GO:0006869; lipid transport		&GO:0005319; lipid transporter activity	BAD93698	0	vitellogenin [Gambusia affinis]	10607	4.07363	7.4039	3.33027	4.56188	0.00321506
				XP_001923918	2.29e-11	PREDICTED: si:ch73-381f5.3 isoform 2 [Danio rerio]	10605	5.07882	3.9623	-1.11653	-4.56011	0.00322144
				XP_003199032	0.0741129	PREDICTED: hypothetical protein LOC100537707 [Danio rerio]	4601	6.78445	7.47955	0.695107	4.55149	0.00325257
polypyrimidine tract binding protein 1a /	&GO:0045746; negative regulation of Notch signaling pathway &GO:0060729; intestinal epithelial structure maintenance &GO:0006397; mRNA processing &GO:0009953; dorsal/ventral pattern formation &GO:0060472; positive regulation of cortical granule exocytosis by e	GO:0005634; nucleus	&GO:0003676; nucleic acid binding &GO:0003723; RNA binding &GO:0000166; nucleotide binding	CAF88128	7.99e-44	unnamed protein product [Tetraodon nigroviridis]	14575	5.13538	6.37761	1.24224	4.55084	0.00325494
si:dkey-24l11.1 /	&GO:0006810; transport	GO:0016020; membrane	&GO:0001882; nucleoside binding &GO:0005415; nucleoside:sodium symporter activity	CAG13118	9.43e-37	unnamed protein product [Tetraodon nigroviridis]	6369	8.34349	4.51469	-3.8288	-4.54079	0.00329172
transmembrane and ubiquitin-like domain containing 2 /		GO:0016021; integral to membrane		NP_001135260	7.82e-15	transmembrane and ubiquitin-like domain-containing protein 2 [Salmo salar] >gi|209155500|gb|ACI33982.1| Transmembrane and ubiquitin-like domain-containing protein 2 [Salmo salar]	2722	8.1288	8.83157	0.702778	4.5357	0.00331051
zona pellucida glycoprotein 2 /	&GO:0008150; biological_process	GO:0019031; viral envelope	&GO:0003674; molecular_function	BAJ07536	0	choriogenin H [Fundulus heteroclitus]	8984	8.14635	12.8291	4.68274	4.51133	0.00340224
transforming, acidic coiled-coil containing protein 3 /	&GO:0030953; spindle astral microtubule organization &GO:0051726; regulation of cell cycle &GO:0022027; interkinetic nuclear migration &GO:0042994; cytoplasmic sequestering of transcription factor &GO:0008283; cell proliferation &GO:0000226; microtubule cytoske	GO:0005813; centrosome GO:0005737; cytoplasm	&GO:0019904; protein domain specific binding	NP_001011729	0	transforming, acidic coiled-coil containing protein 3 [Takifugu rubripes]	1316	5.77622	6.8451	1.06888	4.50705	0.00341861
valyl-tRNA synthetase /	&GO:0006418; tRNA aminoacylation for protein translation &GO:0006412; translation &GO:0006438; valyl-tRNA aminoacylation	GO:0005737; cytoplasm	&GO:0004812; aminoacyl-tRNA ligase activity &GO:0016874; ligase activity &GO:0005524; ATP binding &GO:0004832; valine-tRNA ligase activity &GO:0000166; nucleotide binding	P49696	0	RecName: Full=Valyl-tRNA synthetase; AltName: Full=Valine--tRNA ligase; Short=ValRS >gi|1041396|emb|CAA62967.1| valyl-tRNA synthetase [Takifugu rubripes]	10341	8.20983	8.92346	0.713633	4.49351	0.00347109
ubiquitin protein ligase E3A /	&GO:0006464; protein modification process	GO:0005622; intracellular	&GO:0016874; ligase activity &GO:0016881; acid-amino acid ligase activity	CAG06618	0	unnamed protein product [Tetraodon nigroviridis]	1942	6.79238	8.20986	1.41747	4.46624	0.00357948
				No Hit			12480	5.92175	7.62253	1.70078	4.46463	0.00358599
chromosome 6 open reading frame 162 /		GO:0016021; integral to membrane GO:0016020; membrane		CAG00905	2.85e-09	unnamed protein product [Tetraodon nigroviridis]	11638	5.47219	4.39957	-1.07262	-4.45027	0.00364468
phospholipase D2 /	&GO:0008152; metabolic process		&GO:0003824; catalytic activity	ACF94294	3.52e-15	phospholipase D2 [Paralichthys olivaceus]	8231	6.07351	4.25186	-1.82166	-4.44426	0.00366956
CLPTM1-like /	&GO:0006915; apoptosis &GO:0008150; biological_process	GO:0016021; integral to membrane GO:0005575; cellular_component GO:0016020; membrane	&GO:0003674; molecular_function	NP_001002380	0	cleft lip and palate transmembrane protein 1-like protein [Danio rerio] >gi|82183338|sp|Q6DHU1.1|CLP1L_DANRE RecName: Full=Cleft lip and palate transmembrane protein 1-like protein; Short=CLPTM1-like protein >gi|49900342|gb|AAH75876.1| Zgc:92063 [Danio re	12167	10.2303	9.76892	-0.46133	-4.43195	0.00372114
crumbs homolog 3a /	&GO:0042491; auditory receptor cell differentiation			NP_001038787	8.82e-12	crumbs homolog 3a [Danio rerio] >gi|326666198|ref|XP_003198212.1| PREDICTED: crumbs protein homolog 3-like [Danio rerio] >gi|83763475|gb|ABC46647.1| crumbs-like protein 3a [Danio rerio] >gi|126631326|gb|AAI33838.1| Crumbs homolog 3a [Danio rerio]	1436	10.3121	8.41883	-1.89328	-4.42899	0.00373368
syntaxin 10 /	&GO:0016192; vesicle-mediated transport &GO:0042147; retrograde transport, endosome to Golgi &GO:0006886; intracellular protein transport &GO:0048193; Golgi vesicle transport	GO:0016021; integral to membrane GO:0000139; Golgi membrane GO:0005794; Golgi apparatus GO:0016020; membrane	&GO:0005484; SNAP receptor activity	NP_001017879	0	syntaxin-6 [Danio rerio] >gi|62203249|gb|AAH92969.1| Syntaxin 6 [Danio rerio] >gi|165970385|gb|AAI58194.1| Stx6 protein [Danio rerio] >gi|182890826|gb|AAI65503.1| Stx6 protein [Danio rerio]	14995	8.1364	8.85268	0.71628	4.41759	0.00378234
hydroxysteroid (17-beta) dehydrogenase 14 /	&GO:0055114; oxidation-reduction process &GO:0008152; metabolic process	GO:0005575; cellular_component	&GO:0016491; oxidoreductase activity &GO:0005488; binding &GO:0003824; catalytic activity	ACQ58945	0	17-beta-hydroxysteroid dehydrogenase 14 [Anoplopoma fimbria]	15144	10.9384	8.83065	-2.10774	-4.41594	0.0037894
zgc:153569 /	&GO:0008150; biological_process	GO:0000139; Golgi membrane GO:0016020; membrane		CAG01085	2.13e-21	unnamed protein product [Tetraodon nigroviridis]	8736	5.03699	6.57751	1.54052	4.41583	0.00378989
si:ch211-214j8.1 /	&GO:0006508; proteolysis		&GO:0008233; peptidase activity &GO:0008270; zinc ion binding	CAG08621	1.65e-20	unnamed protein product [Tetraodon nigroviridis]	4047	11.8585	10.3718	-1.48666	-4.40337	0.003844
si:dkey-44g23.5 /	&GO:0008150; biological_process	GO:0005575; cellular_component	&GO:0003674; molecular_function	ACQ58905	2.3e-26	C16orf14 homolog [Anoplopoma fimbria]	10779	7.42816	5.99946	-1.4287	-4.37157	0.00398606
ATP-binding cassette, sub-family C (CFTR/MRP), member 11 /	&GO:0055085; transmembrane transport	GO:0016021; integral to membrane GO:0016020; membrane	&GO:0005524; ATP binding &GO:0016887; ATPase activity &GO:0042626; ATPase activity, coupled to transmembrane movement of substances &GO:0000166; nucleotide binding	CAG03083	9.97e-23	unnamed protein product [Tetraodon nigroviridis]	9864	7.40507	6.03312	-1.37195	-4.35337	0.00407
tetratricopeptide repeat domain 32 /			&GO:0005488; binding &GO:0042802; identical protein binding	ACI67454	7.28e-38	Tetratricopeptide repeat protein 32 [Salmo salar] >gi|209737126|gb|ACI69432.1| Tetratricopeptide repeat protein 32 [Salmo salar] >gi|303663501|gb|ADM16110.1| Tetratricopeptide repeat protein 32 [Salmo salar]	7112	9.86507	9.03006	-0.835006	-4.33854	0.00413983
				No Hit			41	9.0728	8.44272	-0.630078	-4.33428	0.00416013
transmembrane protein 27 /	&GO:0006508; proteolysis	GO:0016021; integral to membrane GO:0016020; membrane	&GO:0008237; metallopeptidase activity &GO:0008241; peptidyl-dipeptidase activity	NP_001133312	8.5e-22	Collectrin [Salmo salar] >gi|209150191|gb|ACI33012.1| Collectrin precursor [Salmo salar] >gi|209731218|gb|ACI66478.1| Collectrin precursor [Salmo salar]	10094	9.61071	6.54314	-3.06757	-4.33245	0.0041689
zgc:109983 /	&GO:0008150; biological_process	GO:0005575; cellular_component	&GO:0016740; transferase activity &GO:0008168; methyltransferase activity	No Hit			8140	4.45248	3.16002	-1.29246	-4.30752	0.00429024
zgc:174653 /	&GO:0008150; biological_process	GO:0005575; cellular_component	&GO:0003674; molecular_function	NP_001108366	4.32e-28	hypothetical protein LOC100141328 [Danio rerio] >gi|158254097|gb|AAI54353.1| Zgc:174648 protein [Danio rerio] >gi|161612214|gb|AAI55764.1| Zgc:174653 protein [Danio rerio]	9011	4.80819	7.16966	2.36147	4.30671	0.00429429
EGL nine homolog 3 (C. elegans) /	&GO:0001666; response to hypoxia &GO:0055114; oxidation-reduction process &GO:0006915; apoptosis &GO:0042127; regulation of cell proliferation	GO:0005737; cytoplasm GO:0005634; nucleus	&GO:0016491; oxidoreductase activity &GO:0005506; iron ion binding &GO:0031418; L-ascorbic acid binding &GO:0046872; metal ion binding &GO:0016702; oxidoreductase activity, acting on single donors with incorporation of molecular oxygen, incorporation of two at	XP_001512282	1.9e-23	PREDICTED: egl nine homolog 3-like [Ornithorhynchus anatinus]	12283	11.4512	9.33985	-2.11135	-4.29865	0.00433441
				CAF90779	0.0577432	unnamed protein product [Tetraodon nigroviridis]	8162	6.58377	5.51592	-1.06786	-4.29559	0.00434975
connexin 30.3 /	&GO:0007154; cell communication	GO:0005921; gap junction GO:0016021; integral to membrane GO:0005886; plasma membrane GO:0030054; cell junction GO:0005922; connexon complex GO:0016020; membrane	&GO:0005243; gap junction channel activity	CAG00985	7.96e-36	unnamed protein product [Tetraodon nigroviridis]	8447	6.79399	5.36272	-1.43127	-4.2889	0.00438345
leucine rich repeat containing 42 /	&GO:0008150; biological_process			ACO08457	2.81e-33	Leucine-rich repeat-containing protein 42 [Oncorhynchus mykiss]	15040	5.93466	4.91408	-1.02058	-4.28702	0.004393
phosphoinositide-3-kinase, class 3 /	&GO:0046854; phosphatidylinositol phosphorylation &GO:0048015; phosphatidylinositol-mediated signaling	GO:0005942; phosphatidylinositol 3-kinase complex	&GO:0005488; binding &GO:0016301; kinase activity &GO:0004428; inositol or phosphatidylinositol kinase activity &GO:0016773; phosphotransferase activity, alcohol group as acceptor &GO:0016303; 1-phosphatidylinositol-3-kinase activity &GO:0016740; transferase ac	AAH92169	0	Pik3c3 protein [Danio rerio] >gi|197247001|gb|AAI64467.1| Pik3c3 protein [Danio rerio]	10976	10.0562	10.7306	0.674432	4.27873	0.00443533
RAB, member of RAS oncogene family-like 3 /	&GO:0007264; small GTPase mediated signal transduction &GO:0008150; biological_process	GO:0005575; cellular_component	&GO:0003674; molecular_function &GO:0005525; GTP binding &GO:0000166; nucleotide binding	XP_002758810	0	PREDICTED: rab-like protein 3-like [Callithrix jacchus]	4821	7.00394	6.07178	-0.932161	-4.26242	0.00451996
				AEB31301	1.79e-19	hypothetical protein [Epinephelus bruneus]	9557	16.3989	17.5761	1.17718	4.23505	0.00466597
vacuolar protein sorting 13 homolog A (S. cerevisiae) /	&GO:0008104; protein localization &GO:0007626; locomotory behavior &GO:0007399; nervous system development &GO:0008150; biological_process &GO:0035176; social behavior	GO:0005575; cellular_component	&GO:0003674; molecular_function	AAS83204	0	reverse transcriptase [Fundulus heteroclitus]	2100	8.31488	5.15379	-3.1611	-4.2349	0.0046668
DnaJ (Hsp40) homolog, subfamily C, member 10 /	&GO:0045454; cell redox homeostasis &GO:0006457; protein folding		&GO:0051082; unfolded protein binding &GO:0031072; heat shock protein binding	NP_001077016	0	dnaJ homolog subfamily C member 10 [Danio rerio] >gi|134025090|gb|AAI34926.1| Dnajc10 protein [Danio rerio]	10751	6.01389	6.93838	0.92449	4.22341	0.00472968
myosin XVI /		GO:0016459; myosin complex	&GO:0003774; motor activity &GO:0005524; ATP binding &GO:0000166; nucleotide binding	XP_001920958	3.02e-39	PREDICTED: myosin-XVI [Danio rerio]	7301	4.01207	3.59651	-0.415559	-4.20949	0.00480707
				No Hit			943	8.20342	6.59269	-1.61073	-4.1471	0.00517188
zgc:65827 /	&GO:0016192; vesicle-mediated transport &GO:0015031; protein transport &GO:0006810; transport &GO:0006886; intracellular protein transport	GO:0030117; membrane coat	&GO:0008565; protein transporter activity	NP_998320	7.01e-45	AP-2 complex subunit sigma [Danio rerio] >gi|62858689|ref|NP_001016325.1| adaptor-related protein complex 2, sigma 1 subunit [Xenopus (Silurana) tropicalis] >gi|148234855|ref|NP_001087189.1| adaptor-related protein complex 2, sigma 1 subunit [Xenopus laev	2471	8.34811	9.04107	0.692955	4.13161	0.00526709
N-myristoyltransferase 1 /	&GO:0006499; N-terminal protein myristoylation &GO:0001701; in utero embryonic development	GO:0005737; cytoplasm	&GO:0008415; acyltransferase activity &GO:0016740; transferase activity &GO:0004379; glycylpeptide N-tetradecanoyltransferase activity	CBN81426	5.15e-27	Glycylpeptide N-tetradecanoyltransferase 1 [Dicentrarchus labrax]	13920	3.48727	6.16199	2.67472	4.12321	0.00531957
nuclear receptor co-repressor 2 /	&GO:0045449; regulation of transcription		&GO:0003677; DNA binding &GO:0004872; receptor activity	CAF91071	1.2e-28	unnamed protein product [Tetraodon nigroviridis]	8774	6.27038	6.79229	0.521907	4.11641	0.0053625
tetraspanin 3a /	&GO:0008150; biological_process	GO:0016021; integral to membrane GO:0016020; membrane	&GO:0003674; molecular_function	CAF98289	2.87e-33	unnamed protein product [Tetraodon nigroviridis]	9703	9.97584	8.77417	-1.20167	-4.10641	0.00542629
pleckstrin homology domain containing, family B (evectins) member 1 /		GO:0016021; integral to membrane	&GO:0008022; protein C-terminus binding &GO:0042803; protein homodimerization activity	XP_003199419	0	PREDICTED: pleckstrin homology domain-containing family B member 2 [Danio rerio] >gi|326671376|ref|XP_003199420.1| PREDICTED: pleckstrin homology domain-containing family B member 2 [Danio rerio]	12580	7.03748	5.695	-1.34248	-4.08982	0.00553394
zgc:64076 /	&GO:0055085; transmembrane transport &GO:0006810; transport	GO:0016021; integral to membrane GO:0016020; membrane	&GO:0005215; transporter activity	NP_001135271	2.43e-24	Solute carrier family 22 member 2 [Salmo salar] >gi|209155752|gb|ACI34108.1| Solute carrier family 22 member 2 [Salmo salar]	11574	8.8627	7.15237	-1.71033	-4.03098	0.00593535
zinc finger protein 516 /	&GO:0045449; regulation of transcription	GO:0005622; intracellular GO:0005634; nucleus	&GO:0046872; metal ion binding &GO:0003677; DNA binding &GO:0008270; zinc ion binding	NP_001153141	6.6e-25	zinc finger protein 516 [Danio rerio] >gi|220673270|emb|CAX14083.1| novel zinc finger protein protein [Danio rerio] >gi|220679274|emb|CAK04104.2| novel zinc finger protein protein [Danio rerio]	8538	4.98091	3.93893	-1.04198	-4.02988	0.00594319
zgc:158863 /	&GO:0008150; biological_process	GO:0005622; intracellular	&GO:0003676; nucleic acid binding	CAG00034	1.08e-40	unnamed protein product [Tetraodon nigroviridis]	11498	8.61388	9.386	0.772122	4.02156	0.00600258
GTP cyclohydrolase I feedback regulator /	&GO:0009890; negative regulation of biosynthetic process	GO:0005737; cytoplasm GO:0016020; membrane GO:0005634; nucleus		CAG10689	1.51e-34	unnamed protein product [Tetraodon nigroviridis]	5798	10.9489	9.8671	-1.08177	-4.02041	0.00601086
transmembrane protein 101 /	&GO:0043123; positive regulation of I-kappaB kinase/NF-kappaB cascade &GO:0007165; signal transduction &GO:0008150; biological_process	GO:0016021; integral to membrane GO:0005575; cellular_component GO:0016020; membrane	&GO:0003674; molecular_function &GO:0004871; signal transducer activity	CBN81649	0	Transmembrane protein 101 [Dicentrarchus labrax]	12094	5.55695	4.52745	-1.0295	-4.0083	0.00609865
fms-related tyrosine kinase 1 (vascular endothelial growth factor/vascular permeability factor receptor) /	&GO:0006468; protein phosphorylation &GO:0007169; transmembrane receptor protein tyrosine kinase signaling pathway &GO:0008016; regulation of heart contraction &GO:0001570; vasculogenesis &GO:0048010; vascular endothelial growth factor receptor signaling pathw	GO:0016021; integral to membrane GO:0005887; integral to plasma membrane GO:0016020; membrane	&GO:0004672; protein kinase activity &GO:0016301; kinase activity &GO:0004713; protein tyrosine kinase activity &GO:0005524; ATP binding &GO:0004872; receptor activity &GO:0016740; transferase activity &GO:0005021; vascular endothelial growth factor receptor act	No Hit			13768	7.07538	8.1973	1.12192	4.00668	0.00611046
zgc:195062 /	&GO:0008150; biological_process	GO:0005575; cellular_component		CAC28060	5.45e-05	putative transposase [Pleuronectes platessa]	2401	9.0005	10.2871	1.28656	4.00573	0.00611739
				No Hit			15450	8.28575	9.56127	1.27552	4.00553	0.0061189
like-glycosyltransferase /	&GO:0046907; intracellular transport	GO:0016021; integral to membrane GO:0005643; nuclear pore GO:0005794; Golgi apparatus GO:0016020; membrane	&GO:0016757; transferase activity, transferring glycosyl groups &GO:0016740; transferase activity	NP_963874	1.43e-27	nuclear pore complex protein Nup50 [Danio rerio] >gi|41351020|gb|AAH65637.1| Nucleoporin 50 [Danio rerio]	10696	8.46924	9.32722	0.857987	4.00213	0.00614388
tetratricopeptide repeat domain 37 /	&GO:0008150; biological_process	GO:0005575; cellular_component	&GO:0003674; molecular_function	CAG00393	2.8e-45	unnamed protein product [Tetraodon nigroviridis]	10948	3.35219	2.47832	-0.873874	-3.99932	0.00616458
zgc:154046 /	&GO:0008150; biological_process	GO:0005575; cellular_component	&GO:0008415; acyltransferase activity &GO:0016740; transferase activity	CAG05165	0	unnamed protein product [Tetraodon nigroviridis]	14655	9.45763	7.20755	-2.25008	-3.98708	0.00625587
				CAF92266	2.05e-39	unnamed protein product [Tetraodon nigroviridis]	8518	3.40225	6.02255	2.6203	3.98688	0.00625734
zgc:136962 /	&GO:0008150; biological_process	GO:0005575; cellular_component	&GO:0003674; molecular_function	ACI68223	1.88e-21	C-Myc-binding protein [Salmo salar]	10109	5.81938	4.56824	-1.25114	-3.98384	0.00628029
alkylglycerol monooxygenase /	&GO:0055114; oxidation-reduction process &GO:0006633; fatty acid biosynthetic process	GO:0005783; endoplasmic reticulum GO:0016021; integral to membrane GO:0016020; membrane	&GO:0016491; oxidoreductase activity &GO:0005506; iron ion binding &GO:0050479; glyceryl-ether monooxygenase activity	NP_998048	0	alkylglycerol monooxygenase [Danio rerio] >gi|82185913|sp|Q6NYE4.1|ALKMO_DANRE RecName: Full=Alkylglycerol monooxygenase; AltName: Full=Transmembrane protein 195 >gi|42744602|gb|AAH66626.1| Transmembrane protein 195 [Danio rerio]	2377	11.045	9.71401	-1.33097	-3.97271	0.0063649
coiled-coil domain containing 32 /	&GO:0008150; biological_process	GO:0005575; cellular_component	&GO:0003674; molecular_function	CAG10522	0	unnamed protein product [Tetraodon nigroviridis]	13579	7.52433	6.72322	-0.801114	-3.96196	0.00644785
serine (or cysteine) proteinase inhibitor, clade A (alpha-1 antiproteinase, antitrypsin), member 1, like /			&GO:0004867; serine-type endopeptidase inhibitor activity	ACO40442	1.71e-14	serine/cysteine proteinase inhibitor [Xiphophorus hellerii]	13436	15.4409	13.5441	-1.89678	-3.96175	0.00644949
				CBN81981	0	Uncharacterized protein [Dicentrarchus labrax]	2316	6.11442	6.75065	0.636239	3.95884	0.00647211
mannosidase, alpha, class 2C, member 1 /	&GO:0005975; carbohydrate metabolic process &GO:0006013; mannose metabolic process		&GO:0004559; alpha-mannosidase activity &GO:0046872; metal ion binding &GO:0030246; carbohydrate binding &GO:0008270; zinc ion binding &GO:0005515; protein binding	CAF98334	0	unnamed protein product [Tetraodon nigroviridis]	9966	6.35862	5.22696	-1.13166	-3.95482	0.00650359
				ABF22390	0.0445189	pleckstrin homology domain containing family A member 8 [Takifugu rubripes]	12348	6.6001	8.03817	1.43807	3.95184	0.00652695
si:ch211-137i24.10 /		GO:0016021; integral to membrane		AAH99286	2.41e-24	LOC733301 protein [Xenopus laevis]	5179	6.39645	5.53795	-0.858495	-3.94964	0.00654434
				No Hit			4609	5.88531	5.35192	-0.533386	-3.94373	0.0065912
zgc:103414 /	&GO:0008150; biological_process	GO:0005575; cellular_component	&GO:0003674; molecular_function	CAF92308	3.54e-30	unnamed protein product [Tetraodon nigroviridis]	7016	11.0521	10.3509	-0.701161	-3.93717	0.00664369
carbonic anhydrase /	&GO:0042539; hypotonic salinity response &GO:0006730; one-carbon metabolic process		&GO:0004089; carbonate dehydratase activity &GO:0016829; lyase activity &GO:0046872; metal ion binding &GO:0008270; zinc ion binding	AAQ89896	0	carbonic anhydrase [Oreochromis mossambicus]	8205	5.75945	5.34336	-0.416089	-3.93129	0.00669107
lectin, mannose-binding 2-like b /	&GO:0008150; biological_process	GO:0016020; membrane	&GO:0003674; molecular_function	CAG12563	6.96e-16	unnamed protein product [Tetraodon nigroviridis]	14190	3.74286	3.17951	-0.56335	-3.93069	0.00669596
							14519	3.32261	3.04372	-0.278891	-3.9169	0.00680872
YY1 transcription factor a /		GO:0005622; intracellular	&GO:0003676; nucleic acid binding &GO:0008270; zinc ion binding &GO:0005515; protein binding	CAG10532	3.64e-30	unnamed protein product [Tetraodon nigroviridis]	9990	7.09196	6.22439	-0.867566	-3.89945	0.00695438
ATPase, H+ transporting, lysosomal accessory protein 2 /	&GO:0032914; positive regulation of transforming growth factor-beta1 production &GO:0002003; angiotensin maturation &GO:0043408; regulation of MAPKKK cascade	GO:0016021; integral to membrane GO:0009897; external side of plasma membrane	&GO:0004872; receptor activity	XP_001513006	2.69e-07	PREDICTED: renin receptor-like [Ornithorhynchus anatinus]	7382	9.63517	10.2586	0.623399	3.89121	0.00702437
				No Hit			13983	2.9296	2.65471	-0.274889	-3.88977	0.00703665
				No Hit			15587	3.06227	4.62187	1.55959	3.88758	0.00705547
Ras interacting protein 1 /	&GO:0007165; signal transduction	GO:0005795; Golgi stack GO:0005737; cytoplasm GO:0005794; Golgi apparatus GO:0048471; perinuclear region of cytoplasm		XP_001921579	1.16e-39	PREDICTED: ras-interacting protein 1-like [Danio rerio]	2996	8.00117	9.02931	1.02815	3.88666	0.00706331
si:dkey-28b4.7 /	&GO:0008150; biological_process	GO:0005575; cellular_component	&GO:0003674; molecular_function	ACQ58163	5.3e-33	DNA polymerase subunit delta-4 [Anoplopoma fimbria]	12029	10.0606	9.42091	-0.639738	-3.88653	0.00706446
				No Hit			5438	9.12489	7.484	-1.64089	-3.88155	0.00710737
				No Hit			1535	7.4316	8.66357	1.23197	3.87325	0.00717966
vacuolar protein sorting 41 homolog (S. cerevisiae) /	&GO:0006886; intracellular protein transport &GO:0048193; Golgi vesicle transport	GO:0005769; early endosome GO:0005624; membrane fraction GO:0005829; cytosol GO:0005798; Golgi-associated vesicle GO:0005874; microtubule GO:0005770; late endosome GO:0030897; HOPS complex	&GO:0005488; binding &GO:0046872; metal ion binding &GO:0008270; zinc ion binding &GO:0008017; microtubule binding	CBN82093	0	Vacuolar protein sorting-associated protein 41 homolog [Dicentrarchus labrax]	7726	9.52307	10.2443	0.721187	3.85299	0.00735933
polymerase (RNA) II (DNA directed) polypeptide A /	&GO:0006366; transcription from RNA polymerase II promoter	GO:0005665; DNA-directed RNA polymerase II, core complex	&GO:0003677; DNA binding	CAG00699	9.88e-39	unnamed protein product [Tetraodon nigroviridis]	10653	5.86854	7.58765	1.71911	3.852	0.00736826
microtubule associated serine/threonine kinase 1 /	&GO:0006468; protein phosphorylation &GO:0007010; cytoskeleton organization	GO:0005856; cytoskeleton GO:0005886; plasma membrane GO:0005737; cytoplasm GO:0016020; membrane	&GO:0004672; protein kinase activity &GO:0016301; kinase activity &GO:0004674; protein serine/threonine kinase activity &GO:0000287; magnesium ion binding &GO:0005524; ATP binding &GO:0046872; metal ion binding &GO:0016740; transferase activity &GO:0005515; prote	XP_001922596	5.39e-32	PREDICTED: microtubule-associated serine/threonine-protein kinase 4 [Danio rerio]	11188	2.98116	2.49773	-0.483427	-3.84354	0.00744482
general transcription factor IIIA, b /	&GO:0008150; biological_process	GO:0005622; intracellular	&GO:0003676; nucleic acid binding &GO:0008270; zinc ion binding	CAG04218	0	unnamed protein product [Tetraodon nigroviridis]	5640	4.35391	2.92125	-1.43266	-3.84048	0.00747272
zgc:64136 /	&GO:0007154; cell communication	GO:0005575; cellular_component	&GO:0035091; phosphatidylinositol binding	ACN10944	0.000834	Transposable element Tcb2 transposase [Salmo salar]	8177	6.50225	5.78304	-0.719208	-3.82835	0.00758459
leucine rich repeat containing 18 /		GO:0005737; cytoplasm		XP_001500398	9.15e-25	PREDICTED: leucine-rich repeat-containing protein 18-like [Equus caballus]	10239	8.01149	8.39327	0.381771	3.81592	0.00770111
				No Hit			12053	2.56793	4.63908	2.07115	3.814	0.00771924
splicing factor 3b, subunit 5 /	&GO:0010467; gene expression &GO:0006397; mRNA processing &GO:0000398; nuclear mRNA splicing, via spliceosome &GO:0008380; RNA splicing	GO:0005654; nucleoplasm GO:0005689; U12-type spliceosomal complex GO:0005681; spliceosomal complex GO:0005634; nucleus	&GO:0003674; molecular_function	ACQ57905	1.4e-45	Splicing factor 3B subunit 5 [Anoplopoma fimbria] >gi|229367978|gb|ACQ58969.1| Splicing factor 3B subunit 5 [Anoplopoma fimbria]	7514	8.68707	8.04398	-0.643084	-3.80772	0.00777903
Smad nuclear interacting protein 1 /	&GO:0035196; production of miRNAs involved in gene silencing by miRNA &GO:0031047; gene silencing by RNA	GO:0005634; nucleus	&GO:0005515; protein binding	NP_001020641	0	Smad nuclear interacting protein [Danio rerio] >gi|66910479|gb|AAH97166.1| Smad nuclear interacting protein [Danio rerio]	11397	8.76473	9.29084	0.526107	3.80024	0.00785087
atonal homolog 8 /	&GO:0045449; regulation of transcription	GO:0005634; nucleus	&GO:0030528; transcription regulator activity	XP_001376372	3.19e-40	PREDICTED: protein atonal homolog 8 [Monodelphis domestica]	573	7.30205	5.60421	-1.69784	-3.7999	0.00785417
l-isoaspartyl protein carboxyl methyltransferase /	&GO:0006464; protein modification process	GO:0005737; cytoplasm	&GO:0004719; protein-L-isoaspartate (D-aspartate) O-methyltransferase activity &GO:0016740; transferase activity &GO:0008168; methyltransferase activity	CAG12932	0	unnamed protein product [Tetraodon nigroviridis]	6178	5.66494	4.65507	-1.00987	-3.79691	0.00788307
				CAG13666	6.58e-06	unnamed protein product [Tetraodon nigroviridis]	4993	11.3426	12.5088	1.16623	3.79407	0.00791066
protocadherin 1 gamma b 2 /	&GO:0007155; cell adhesion &GO:0007156; homophilic cell adhesion	GO:0016021; integral to membrane GO:0005886; plasma membrane GO:0016020; membrane	&GO:0005509; calcium ion binding	CAF94673	0	unnamed protein product [Tetraodon nigroviridis]	4053	5.52152	4.54774	-0.973777	-3.79299	0.00792122
				EGP44952	3.3e-18	aspartate:alanine antiporter family protein 2 [Achromobacter xylosoxidans AXX-A]	8870	5.65731	4.82984	-0.827472	-3.79109	0.00793978
cyclin-dependent kinase 17 /	&GO:0006468; protein phosphorylation		&GO:0004672; protein kinase activity &GO:0004693; cyclin-dependent protein kinase activity &GO:0005524; ATP binding &GO:0000166; nucleotide binding	NP_001093739	0	cyclin-dependent kinase 17 [Xenopus (Silurana) tropicalis] >gi|115530861|emb|CAL49365.1| PCTAIRE-motif protein kinase 2 [Xenopus (Silurana) tropicalis]	3479	6.31475	6.94732	0.632576	3.79052	0.00794535
				BAJ34125	0.489241	unnamed protein product [Thellungiella halophila]	14965	13.8979	15.0349	1.137	3.78815	0.00796855
ubiquitin-fold modifier 1 /		GO:0005737; cytoplasm GO:0005634; nucleus		C1BJ98	2.35e-40	RecName: Full=Ubiquitin-fold modifier 1; Flags: Precursor >gi|225706510|gb|ACO09101.1| Ubiquitin-fold modifier 1 precursor [Osmerus mordax]	13204	10.4644	9.74048	-0.723891	-3.77534	0.00809534
zgc:113947 /	&GO:0006486; protein glycosylation	GO:0016021; integral to membrane GO:0005794; Golgi apparatus GO:0016020; membrane	&GO:0016757; transferase activity, transferring glycosyl groups &GO:0016740; transferase activity &GO:0008378; galactosyltransferase activity	CAG00315	0	unnamed protein product [Tetraodon nigroviridis]	8705	7.84842	8.48351	0.635084	3.77511	0.00809764
				No Hit			5014	9.39218	10.0758	0.683629	3.76641	0.00818506
amyloid beta (A4) precursor protein-binding, family A, member 3 /	&GO:0035556; intracellular signal transduction &GO:0015031; protein transport &GO:0007268; synaptic transmission &GO:0010468; regulation of gene expression &GO:0001701; in utero embryonic development	GO:0016020; membrane	&GO:0005515; protein binding	XP_003213233	5.16e-10	PREDICTED: amyloid beta A4 precursor protein-binding family A member 3-like, partial [Meleagris gallopavo]	1846	9.04607	9.91961	0.87354	3.75713	0.00827945
				XP_003199267	1.03e-11	PREDICTED: hypothetical protein LOC100034411 [Danio rerio]	9034	4.55798	3.43498	-1.123	-3.75338	0.00831794
				No Hit			11503	9.61175	10.607	0.995222	3.74975	0.00835538
solute carrier family 40 (iron-regulated transporter), member 1 /	&GO:0046688; response to copper ion &GO:0006811; ion transport &GO:0006810; transport &GO:0042541; hemoglobin biosynthetic process &GO:0006826; iron ion transport &GO:0010039; response to iron ion &GO:0043362; nucleate erythrocyte maturation &GO:0035162; embryoni	GO:0016021; integral to membrane GO:0016020; membrane	&GO:0005381; iron ion transmembrane transporter activity	CAQ15734	8.33e-17	solute carrier family 40 (iron-regulated transporter), member 1 [Danio rerio] >gi|190338603|gb|AAI63874.1| Solute carrier family 40 (iron-regulated transporter), member 1 [Danio rerio] >gi|296245401|gb|ADH03019.1| ferroportin 1 [Danio rerio]	13307	3.97288	3.16118	-0.811696	-3.74799	0.00837366
nudE nuclear distribution gene E homolog like 1 (A. nidulans) B /	&GO:0051301; cell division &GO:0000132; establishment of mitotic spindle orientation &GO:0051303; establishment of chromosome localization &GO:0051298; centrosome duplication &GO:0000086; G2/M transition of mitotic cell cycle &GO:0000278; mitotic cell cycle &GO:	GO:0005856; cytoskeleton GO:0032154; cleavage furrow GO:0005829; cytosol GO:0000777; condensed chromosome kinetochore GO:0005874; microtubule GO:0031616; spindle pole centrosome GO:0005815; microtubule organizing center GO:0005737; cytoplasm GO:0000776; k	&GO:0005515; protein binding &GO:0008017; microtubule binding	CAG03353	0	unnamed protein product [Tetraodon nigroviridis]	2120	6.47206	5.90922	-0.562846	-3.74581	0.00839629
zgc:92419 /	&GO:0051246; regulation of protein metabolic process &GO:0006915; apoptosis &GO:0043687; post-translational protein modification	GO:0005737; cytoplasm GO:0005634; nucleus	&GO:0004842; ubiquitin-protein ligase activity &GO:0019787; small conjugating protein ligase activity &GO:0016874; ligase activity &GO:0005524; ATP binding &GO:0000166; nucleotide binding	ABF22408	2.2e-24	hypothetical protein FLJ13855 [Takifugu rubripes]	665	8.60491	9.69701	1.09209	3.74258	0.00842994
zgc:171429 /	&GO:0008150; biological_process	GO:0005575; cellular_component	&GO:0003674; molecular_function	CAG05845	0	unnamed protein product [Tetraodon nigroviridis]	3961	8.79247	8.52403	-0.268439	-3.74097	0.00844669
dual specificity phosphatase 5 /	&GO:0016311; dephosphorylation &GO:0006470; protein dephosphorylation		&GO:0016791; phosphatase activity &GO:0008138; protein tyrosine/serine/threonine phosphatase activity &GO:0017017; MAP kinase tyrosine/serine/threonine phosphatase activity &GO:0016787; hydrolase activity &GO:0004725; protein tyrosine phosphatase activity	AAW64466	1.1e-29	dual specificity phosphatase 5 [Danio rerio]	8074	4.8556	3.42007	-1.43553	-3.7316	0.00854546
nuclear factor (erythroid-derived 2)-like 3 /	&GO:0045449; regulation of transcription &GO:0006355; regulation of transcription, DNA-dependent	GO:0005634; nucleus	&GO:0043565; sequence-specific DNA binding &GO:0046983; protein dimerization activity &GO:0003700; sequence-specific DNA binding transcription factor activity &GO:0003677; DNA binding	CAF99425	7.08e-21	unnamed protein product [Tetraodon nigroviridis]	2082	6.51154	5.55327	-0.958265	-3.731	0.00855182
trimethylguanosine synthase 1 /	&GO:0009452; RNA capping &GO:0022613; ribonucleoprotein complex biogenesis &GO:0016070; RNA metabolic process &GO:0034660; ncRNA metabolic process &GO:0000387; spliceosomal snRNP assembly &GO:0001510; RNA methylation &GO:0071167; ribonucleoprotein complex import	GO:0005654; nucleoplasm GO:0015030; Cajal body GO:0030532; small nuclear ribonucleoprotein complex GO:0005829; cytosol GO:0005737; cytoplasm GO:0005634; nucleus	&GO:0008173; RNA methyltransferase activity &GO:0071164; RNA trimethylguanosine synthase activity &GO:0016740; transferase activity &GO:0008168; methyltransferase activity	XP_001514237	1.64e-14	PREDICTED: trimethylguanosine synthase [Ornithorhynchus anatinus]	6863	5.12525	4.47768	-0.647573	-3.72701	0.00859425
				No Hit			11076	10.4881	11.4276	0.93951	3.72561	0.0086092
protein tyrosine phosphatase-like (proline instead of catalytic arginine), member A /	&GO:0006633; fatty acid biosynthetic process &GO:0007275; multicellular organismal development &GO:0007165; signal transduction &GO:0006470; protein dephosphorylation	GO:0005783; endoplasmic reticulum GO:0005789; endoplasmic reticulum membrane GO:0016021; integral to membrane GO:0016020; membrane	&GO:0016829; lyase activity &GO:0004725; protein tyrosine phosphatase activity	CBN82069	5.49e-37	Protein-tyrosine phosphatase-like member A [Dicentrarchus labrax]	12373	3.80223	3.09314	-0.709096	-3.72044	0.00866454
nudix (nucleoside diphosphate linked moiety X)-type motif 7 /	&GO:0015938; coenzyme A catabolic process &GO:0046356; acetyl-CoA catabolic process &GO:0050873; brown fat cell differentiation &GO:0009132; nucleoside diphosphate metabolic process	GO:0005777; peroxisome	&GO:0030145; manganese ion binding &GO:0000287; magnesium ion binding &GO:0003986; acetyl-CoA hydrolase activity &GO:0016818; hydrolase activity, acting on acid anhydrides, in phosphorus-containing anhydrides &GO:0016787; hydrolase activity	NP_001158657	2.43e-21	Peroxisomal coenzyme A diphosphatase NUDT7 [Oncorhynchus mykiss] >gi|225705636|gb|ACO08664.1| Peroxisomal coenzyme A diphosphatase NUDT7 [Oncorhynchus mykiss]	1114	5.70868	4.81321	-0.895474	-3.71673	0.00870462
complement component 6 /	&GO:0045917; positive regulation of complement activation &GO:0045766; positive regulation of angiogenesis &GO:0006958; complement activation, classical pathway &GO:0001970; positive regulation of activation of membrane attack complex &GO:0006919; activation o	GO:0005579; membrane attack complex GO:0005576; extracellular region GO:0005615; extracellular space	&GO:0003674; molecular_function	ACN60347	0	Complement component C6 precursor [Salmo salar]	10045	12.7312	13.7933	1.06217	3.71582	0.00871448
KIAA0368 /			&GO:0005488; binding	CAF91829	1.48e-24	unnamed protein product [Tetraodon nigroviridis]	2108	6.47628	7.73732	1.26104	3.71227	0.008753
natriuretic peptide B /	&GO:0007168; receptor guanylyl cyclase signaling pathway &GO:0050880; regulation of blood vessel size &GO:0006182; cGMP biosynthetic process	GO:0005576; extracellular region	&GO:0005179; hormone activity	BAE19675	1.37e-27	B-type natriuretic peptide [Fundulus heteroclitus]	12881	4.34182	6.39205	2.05023	3.7085	0.00879416
zgc:64076 /	&GO:0055085; transmembrane transport &GO:0006810; transport	GO:0016021; integral to membrane GO:0016020; membrane	&GO:0005215; transporter activity	NP_001135271	2.87e-25	Solute carrier family 22 member 2 [Salmo salar] >gi|209155752|gb|ACI34108.1| Solute carrier family 22 member 2 [Salmo salar]	12613	7.70922	6.17167	-1.53755	-3.70475	0.00883522
nibrin /	&GO:0006974; response to DNA damage stimulus &GO:0007126; meiosis &GO:0006281; DNA repair &GO:0007049; cell cycle	GO:0005622; intracellular GO:0005634; nucleus GO:0000781; chromosome, telomeric region	&GO:0003674; molecular_function	CAG11895	3.56e-19	unnamed protein product [Tetraodon nigroviridis]	12369	3.7083	3.07466	-0.633643	-3.69629	0.00892876
rho-associated, coiled-coil containing protein kinase 2a /	&GO:0060775; planar cell polarity pathway involved in gastrula mediolateral intercalation &GO:0035556; intracellular signal transduction &GO:0060031; mediolateral intercalation &GO:0006468; protein phosphorylation &GO:0042074; cell migration involved in gastru	GO:0005886; plasma membrane GO:0005622; intracellular	&GO:0004672; protein kinase activity &GO:0016301; kinase activity &GO:0004674; protein serine/threonine kinase activity &GO:0005524; ATP binding &GO:0046872; metal ion binding &GO:0016740; transferase activity &GO:0005515; protein binding &GO:0000166; nucleotide	NP_777288	1.26e-33	rho-associated protein kinase 2 [Danio rerio] >gi|15428612|gb|AAK97854.1|AF295804_1 rho coiled-coil associated kinase alpha [Danio rerio] >gi|220679614|emb|CAX12981.1| rho-associated, coiled-coil containing protein kinase 2 [Danio rerio]	15466	4.18033	3.358	-0.822328	-3.68823	0.00901895
hydroxy-delta-5-steroid dehydrogenase, 3 beta- and steroid delta-isomerase /	&GO:0055114; oxidation-reduction process &GO:0008152; metabolic process &GO:0006694; steroid biosynthetic process	GO:0005575; cellular_component	&GO:0016491; oxidoreductase activity &GO:0005488; binding &GO:0003854; 3-beta-hydroxy-delta5-steroid dehydrogenase activity &GO:0016853; isomerase activity &GO:0003824; catalytic activity	ACJ24595	0	3beta-hydroxysteroid dehydrogenase type II [Oreochromis niloticus] >gi|212294808|gb|ACJ24596.1| 3beta-hydroxysteroid dehydrogenase type II variant 1 [Oreochromis niloticus]	3049	10.29	11.8466	1.55657	3.68758	0.00902622
polycomb group ring finger 3 /	&GO:0006350; transcription &GO:0008150; biological_process &GO:0045449; regulation of transcription	GO:0005575; cellular_component	&GO:0003674; molecular_function &GO:0046872; metal ion binding &GO:0008270; zinc ion binding	XP_003339483	0	PREDICTED: LOW QUALITY PROTEIN: polycomb group RING finger protein 3-like [Pan troglodytes]	11759	7.38394	5.80376	-1.58019	-3.6866	0.00903729
zgc:91844 /	&GO:0008150; biological_process	GO:0005575; cellular_component	&GO:0003674; molecular_function	NP_001003473	5.73e-10	hypothetical protein LOC445079 [Danio rerio] >gi|50416822|gb|AAH78362.1| Zgc:91844 [Danio rerio] >gi|220678931|emb|CAX12945.1| novel protein (zgc:91844) [Danio rerio]	2901	5.68339	5.18394	-0.499449	-3.68485	0.00905701
				No Hit			3274	9.40101	10.9763	1.57525	3.68023	0.00910943
coatomer protein complex, subunit alpha /	&GO:0016192; vesicle-mediated transport &GO:0030903; notochord development &GO:0006886; intracellular protein transport	GO:0030117; membrane coat GO:0030126; COPI vesicle coat	&GO:0005198; structural molecule activity	ACN58606	2.53e-34	Coatomer subunit alpha [Salmo salar]	7842	10.4085	11.367	0.958504	3.67889	0.00912465
zinc finger protein 471 /	&GO:0006355; regulation of transcription, DNA-dependent	GO:0005622; intracellular GO:0005634; nucleus	&GO:0046872; metal ion binding &GO:0003677; DNA binding &GO:0008270; zinc ion binding	CAG12716	5.89e-44	unnamed protein product [Tetraodon nigroviridis]	3900	7.27327	8.47946	1.20619	3.66588	0.00927418
catechol-O-methyltransferase b /	&GO:0006584; catecholamine metabolic process &GO:0042135; neurotransmitter catabolic process	GO:0005575; cellular_component	&GO:0016206; catechol O-methyltransferase activity &GO:0000287; magnesium ion binding &GO:0016740; transferase activity &GO:0008171; O-methyltransferase activity &GO:0008168; methyltransferase activity	CBN80997	1.49e-10	Catechol O-methyltransferase [Dicentrarchus labrax]	14170	9.78852	8.45435	-1.33417	-3.66292	0.00930858
RIKEN cDNA 1110012J17 gene /	&GO:0008150; biological_process	GO:0005575; cellular_component	&GO:0003674; molecular_function	CAG07124	3.78e-22	unnamed protein product [Tetraodon nigroviridis]	11712	2.76261	5.73144	2.96883	3.65999	0.00934275
DEAD (Asp-Glu-Ala-Asp) box polypeptide 41 /	&GO:0006915; apoptosis &GO:0006397; mRNA processing &GO:0007275; multicellular organismal development &GO:0008380; RNA splicing &GO:0006396; RNA processing	GO:0005730; nucleolus GO:0005681; spliceosomal complex GO:0005634; nucleus	&GO:0004386; helicase activity &GO:0003676; nucleic acid binding &GO:0005524; ATP binding &GO:0046872; metal ion binding &GO:0016787; hydrolase activity &GO:0008270; zinc ion binding &GO:0000166; nucleotide binding &GO:0003723; RNA binding &GO:0005515; protein bin	NP_001133799	3.06e-27	probable ATP-dependent RNA helicase DDX41 [Salmo salar] >gi|209155372|gb|ACI33918.1| Probable ATP-dependent RNA helicase DDX41 [Salmo salar]	6237	8.05109	9.07212	1.02103	3.65924	0.00935153
histone cluster 2, H4 /	&GO:0006334; nucleosome assembly &GO:0008150; biological_process	GO:0005575; cellular_component GO:0000786; nucleosome GO:0005634; nucleus	&GO:0003677; DNA binding &GO:0005515; protein binding	Q6WV74	1.42e-37	RecName: Full=Histone H4 >gi|33114104|gb|AAP94670.1| histone H4 [Mytilus chilensis]	3004	6.18289	7.41034	1.22746	3.65752	0.00937168
				AAS83204	9.86e-10	reverse transcriptase [Fundulus heteroclitus]	7162	6.1482	3.50326	-2.64493	-3.65707	0.00937692
subcommissural organ spondin /	&GO:0007155; cell adhesion			XP_001920334	2.82e-09	PREDICTED: LOW QUALITY PROTEIN: SCO-spondin [Danio rerio]	8429	6.40778	5.50406	-0.903714	-3.64903	0.00947176
				ZP_03711816	0.433314	hypothetical protein CORMATOL_02666 [Corynebacterium matruchotii ATCC 33806] >gi|224944532|gb|EEG25741.1| hypothetical protein CORMATOL_02666 [Corynebacterium matruchotii ATCC 33806]	404	4.99872	7.87315	2.87442	3.64669	0.00949967
aquaporin 11 /	&GO:0006810; transport	GO:0016020; membrane	&GO:0005215; transporter activity	ACO09336	2.3e-16	Aquaporin-11 [Osmerus mordax]	953	3.60456	2.74762	-0.85694	-3.64124	0.00956472
zgc:153654 /	&GO:0008150; biological_process	GO:0005575; cellular_component	&GO:0003674; molecular_function	XP_003201189	9.53e-28	PREDICTED: interferon-induced protein 44-like [Danio rerio]	1990	8.81943	10.1279	1.30849	3.63392	0.00965298
tetraspanin 3b /	&GO:0008150; biological_process	GO:0016021; integral to membrane GO:0016020; membrane	&GO:0003674; molecular_function	CAG02355	0	unnamed protein product [Tetraodon nigroviridis]	3803	6.44715	5.0617	-1.38545	-3.63242	0.00967122
major facilitator superfamily domain containing 4a / nuclear casein kinase and cyclin-dependent kinase substrate 1a /	&GO:0055085; transmembrane transport &GO:0006810; transport &GO:0008150; biological_process	GO:0016021; integral to membrane GO:0005575; cellular_component GO:0016020; membrane	&GO:0016301; kinase activity	NP_001133627	7.79e-12	Nuclear ubiquitous casein and cyclin-dependent kinases substrate [Salmo salar] >gi|209154736|gb|ACI33600.1| Nuclear ubiquitous casein and cyclin-dependent kinases substrate [Salmo salar]	14156	8.30038	6.86605	-1.43433	-3.62859	0.00971774
				No Hit			11584	3.13905	2.65626	-0.482791	-3.62456	0.00976717
desert hedgehog /	&GO:0007267; cell-cell signaling &GO:0006508; proteolysis &GO:0007275; multicellular organismal development &GO:0016539; intein-mediated protein splicing &GO:0007154; cell communication	GO:0005886; plasma membrane GO:0005576; extracellular region GO:0016020; membrane	&GO:0008233; peptidase activity &GO:0016787; hydrolase activity	AAC34384	5.76e-34	fugu hedgehog [Takifugu rubripes]	12114	4.48842	7.14008	2.65166	3.62173	0.00980189
				AAI55630	1.08e-24	LOC798996 protein [Danio rerio]	1028	7.57283	6.54628	-1.02655	-3.6205	0.00981704
spen homolog, transcriptional regulator (Drosophila) /	&GO:0016481; negative regulation of transcription &GO:0044419; interspecies interaction between organisms &GO:0007219; Notch signaling pathway &GO:0045892; negative regulation of transcription, DNA-dependent &GO:0006357; regulation of transcription from RNA po	GO:0005730; nucleolus GO:0005634; nucleus	&GO:0016564; transcription repressor activity &GO:0016563; transcription activator activity &GO:0003700; sequence-specific DNA binding transcription factor activity &GO:0003677; DNA binding &GO:0003714; transcription corepressor activity &GO:0003697; single-str	CAG01744	1.26e-41	unnamed protein product [Tetraodon nigroviridis]	8586	4.55217	2.81793	-1.73424	-3.61949	0.0098296
ORM1-like 2 (S. cerevisiae) /	&GO:0008150; biological_process &GO:0006672; ceramide metabolic process	GO:0005783; endoplasmic reticulum GO:0016021; integral to membrane	&GO:0003674; molecular_function	XP_003223247	9.3e-12	PREDICTED: ORM1-like protein 2-like [Anolis carolinensis]	3705	7.47935	6.46351	-1.01585	-3.6184	0.00984307
glucosidase beta 2 /	&GO:0006629; lipid metabolic process &GO:0016142; O-glycoside catabolic process &GO:0006665; sphingolipid metabolic process &GO:0008206; bile acid metabolic process &GO:0006680; glucosylceramide catabolic process &GO:0008152; metabolic process	GO:0016021; integral to membrane GO:0005886; plasma membrane GO:0016020; membrane	&GO:0004348; glucosylceramidase activity &GO:0008422; beta-glucosidase activity &GO:0016798; hydrolase activity, acting on glycosyl bonds &GO:0016787; hydrolase activity &GO:0003824; catalytic activity	CAG12815	1.36e-35	unnamed protein product [Tetraodon nigroviridis]	2743	7.25721	6.05705	-1.20016	-3.6117	0.00992633
				NP_001020674	0.0287018	hypothetical protein LOC558894 [Danio rerio] >gi|55962499|emb|CAI11783.1| novel protein [Danio rerio] >gi|92098181|gb|AAI15066.1| Si:ch211-214j24.10 protein [Danio rerio]	11054	9.62076	11.0364	1.41563	3.60992	0.00994856
zgc:165423 /	&GO:0006508; proteolysis		&GO:0004252; serine-type endopeptidase activity &GO:0003824; catalytic activity	AAI33113	2.2e-17	LOC561562 protein [Danio rerio]	5848	9.15822	11.9608	2.8026	3.60338	0.0100309
Ca2+-dependent activator protein for secretion 2 /	&GO:0015031; protein transport &GO:0008150; biological_process &GO:0006887; exocytosis	GO:0031410; cytoplasmic vesicle GO:0005575; cellular_component GO:0030054; cell junction GO:0045202; synapse GO:0030659; cytoplasmic vesicle membrane GO:0016020; membrane	&GO:0003674; molecular_function &GO:0046872; metal ion binding &GO:0008289; lipid binding	XP_001146265	1.39e-32	PREDICTED: calcium-dependent secretion activator 2 isoform 5 [Pan troglodytes]	6994	5.04935	4.32416	-0.725188	-3.59816	0.0100971
adaptor-related protein complex 2, mu 1 subunit, a /	&GO:0016192; vesicle-mediated transport &GO:0006810; transport &GO:0006886; intracellular protein transport	GO:0005886; plasma membrane GO:0005905; coated pit GO:0030132; clathrin coat of coated pit GO:0030131; clathrin adaptor complex GO:0016020; membrane	&GO:0008289; lipid binding	ACO08109	0	AP-2 complex subunit mu-1 [Oncorhynchus mykiss]	584	11.5713	12.3086	0.737317	3.59694	0.0101126
				No Hit			9496	10.941	12.3481	1.40711	3.59438	0.0101453
UDP-Gal:betaGlcNAc beta 1,3-galactosyltransferase, polypeptide 2 /	&GO:0009312; oligosaccharide biosynthetic process &GO:0006486; protein glycosylation	GO:0016021; integral to membrane GO:0005575; cellular_component GO:0005794; Golgi apparatus GO:0016020; membrane	&GO:0016757; transferase activity, transferring glycosyl groups &GO:0016740; transferase activity &GO:0008378; galactosyltransferase activity &GO:0008499; UDP-galactose:beta-N-acetylglucosamine beta-1,3-galactosyltransferase activity	CAG03691	4.04e-40	unnamed protein product [Tetraodon nigroviridis]	2490	10.6033	8.92042	-1.68292	-3.57823	0.0103543
zgc:152968 /	&GO:0008150; biological_process	GO:0005622; intracellular	&GO:0004527; exonuclease activity &GO:0003676; nucleic acid binding	CAX12849	0	novel protein similar to H.sapiens REXO1, REX1, RNA exonuclease 1 homolog (S. cerevisiae) (REXO1, zgc:152968) [Danio rerio]	5119	5.31575	4.12599	-1.18977	-3.57304	0.0104224
parvin, alpha b /	&GO:0034329; cell junction assembly &GO:0007155; cell adhesion &GO:0008150; biological_process	GO:0005856; cytoskeleton GO:0005829; cytosol GO:0005886; plasma membrane GO:0005575; cellular_component GO:0005925; focal adhesion GO:0030054; cell junction GO:0005737; cytoplasm	&GO:0003674; molecular_function &GO:0003779; actin binding &GO:0005515; protein binding	CAG08633	2.71e-20	unnamed protein product [Tetraodon nigroviridis]	7658	6.15548	5.13942	-1.01606	-3.56542	0.0105233
mannosidase, endo-alpha /	&GO:0018279; protein N-linked glycosylation via asparagine &GO:0044267; cellular protein metabolic process &GO:0043687; post-translational protein modification &GO:0008150; biological_process	GO:0016021; integral to membrane GO:0005575; cellular_component GO:0000139; Golgi membrane GO:0005794; Golgi apparatus GO:0016020; membrane	&GO:0003674; molecular_function &GO:0016787; hydrolase activity &GO:0004569; glycoprotein endo-alpha-1,2-mannosidase activity	CAG10373	0	unnamed protein product [Tetraodon nigroviridis]	4630	7.22393	5.77872	-1.44521	-3.56386	0.0105442
				No Hit			14078	2.95158	4.16701	1.21543	3.55092	0.0107185
DEAD (Asp-Glu-Ala-Asp) box polypeptide 3, X-linked /	&GO:0044419; interspecies interaction between organisms	GO:0016607; nuclear speck GO:0005737; cytoplasm GO:0005634; nucleus	&GO:0004386; helicase activity &GO:0005524; ATP binding &GO:0003677; DNA binding &GO:0016787; hydrolase activity &GO:0005515; protein binding &GO:0004004; ATP-dependent RNA helicase activity &GO:0003723; RNA binding &GO:0000166; nucleotide binding	No Hit			10886	13.2857	14.1548	0.869171	3.54744	0.0107658
				No Hit			855	6.53025	4.31209	-2.21817	-3.54721	0.0107689
				AAY79276	5.87e-15	hemoglobin beta-A chain [Siniperca chuatsi]	4669	16.0897	17.9425	1.85281	3.54208	0.0108393
PCI domain containing 2 /	&GO:0043193; positive regulation of gene-specific transcription &GO:0043066; negative regulation of apoptosis &GO:0048536; spleen development &GO:0045579; positive regulation of B cell differentiation &GO:0043488; regulation of mRNA stability &GO:0090267; posit	GO:0005575; cellular_component	&GO:0016563; transcription activator activity	ACN10418	2.34e-43	PCI domain-containing protein 2 [Salmo salar] >gi|223673205|gb|ACN12784.1| PCI domain-containing protein 2 [Salmo salar]	13379	7.95977	9.27962	1.31984	3.541	0.0108541
				CBN80847	1.91e-05	Uncharacterized protein [Dicentrarchus labrax]	8463	7.13119	6.30091	-0.83028	-3.54004	0.0108673
				XP_692475	8.92e-19	PREDICTED: hypothetical protein LOC564023 [Danio rerio]	15573	8.43539	7.46333	-0.972066	-3.53955	0.0108741
MAX interactor 1 /		GO:0005634; nucleus	&GO:0030528; transcription regulator activity	CAG05049	8.06e-20	unnamed protein product [Tetraodon nigroviridis]	6324	3.8318	3.29624	-0.535562	-3.53597	0.0109237
DENN/MADD domain containing 1B /		GO:0031410; cytoplasmic vesicle GO:0005829; cytosol GO:0030136; clathrin-coated vesicle GO:0005737; cytoplasm	&GO:0005085; guanyl-nucleotide exchange factor activity	XP_689212	5.34e-24	PREDICTED: DENN domain-containing protein 1A [Danio rerio]	11104	5.56122	6.2474	0.686177	3.53335	0.0109601
ets variant gene 1 /	&GO:0006355; regulation of transcription, DNA-dependent	GO:0005634; nucleus	&GO:0043565; sequence-specific DNA binding &GO:0003700; sequence-specific DNA binding transcription factor activity &GO:0003677; DNA binding	AAI63113	0	Etv1 protein [Danio rerio]	1589	6.85472	6.09491	-0.75981	-3.53187	0.0109807
leucine rich repeat transmembrane neuronal 4 /		GO:0016021; integral to membrane GO:0016020; membrane		CAG01039	3.44e-31	unnamed protein product [Tetraodon nigroviridis]	5423	3.69724	3.07216	-0.625072	-3.52487	0.0110789
				ADJ80991	0.0257137	CR1-3 [Lycodichthys dearborni]	227	6.64319	5.91919	-0.723998	-3.52436	0.011086
myelin protein zero-like 2 /		GO:0016020; membrane	&GO:0042802; identical protein binding &GO:0005515; protein binding	CAG02940	1.4e-45	unnamed protein product [Tetraodon nigroviridis]	12926	8.35991	6.5812	-1.77871	-3.52279	0.0111083
GDNF family receptor alpha 2 /	&GO:0007169; transmembrane receptor protein tyrosine kinase signaling pathway &GO:0007399; nervous system development	GO:0031225; anchored to membrane GO:0019898; extrinsic to membrane GO:0005886; plasma membrane	&GO:0016167; glial cell line-derived neurotrophic factor receptor activity &GO:0004872; receptor activity	CAG05418	6.44e-09	unnamed protein product [Tetraodon nigroviridis]	1184	6.69848	5.62262	-1.07586	-3.51828	0.011172
				CAF96581	7.54e-22	unnamed protein product [Tetraodon nigroviridis]	1235	7.69157	9.6678	1.97623	3.51367	0.0112378
alkaline ceramidase 1 /	&GO:0006629; lipid metabolic process &GO:0006672; ceramide metabolic process	GO:0005783; endoplasmic reticulum GO:0016021; integral to membrane GO:0016020; membrane	&GO:0017040; ceramidase activity &GO:0016811; hydrolase activity, acting on carbon-nitrogen (but not peptide) bonds, in linear amides &GO:0016787; hydrolase activity	CAG00731	0	unnamed protein product [Tetraodon nigroviridis]	440	6.65132	5.48836	-1.16296	-3.5061	0.0113468
Rieske (Fe-S) domain containing /	&GO:0055114; oxidation-reduction process	GO:0005575; cellular_component	&GO:0016491; oxidoreductase activity &GO:0051536; iron-sulfur cluster binding &GO:0046872; metal ion binding &GO:0051537; 2 iron, 2 sulfur cluster binding	XP_688339	1.02e-43	PREDICTED: Rieske domain-containing protein-like [Danio rerio]	14455	4.56825	3.25924	-1.30901	-3.50573	0.0113522
Jonah 65Aii /	&GO:0006508; proteolysis		&GO:0004252; serine-type endopeptidase activity	ACQ58269	5.3e-13	Trypsin precursor [Anoplopoma fimbria]	14929	4.37971	7.34355	2.96384	3.50465	0.0113677
discoidin, CUB and LCCL domain containing 2 /	&GO:0070527; platelet aggregation &GO:0007155; cell adhesion	GO:0005575; cellular_component	&GO:0003674; molecular_function	CAF90016	1.16e-41	unnamed protein product [Tetraodon nigroviridis]	13319	8.38557	9.63928	1.25371	3.50105	0.01142
peroxisome proliferator-activated receptor gamma, coactivator-related 1 /			&GO:0003676; nucleic acid binding &GO:0000166; nucleotide binding	XP_003199590	9.87e-31	PREDICTED: peroxisome proliferator-activated receptor gamma coactivator-related protein 1-like [Danio rerio]	6632	9.24544	10.4987	1.25322	3.4996	0.0114411
zgc:153763 /	&GO:0008150; biological_process	GO:0005575; cellular_component	&GO:0003674; molecular_function	NP_001038892	2.33e-31	SRR1-like protein [Danio rerio] >gi|112418982|gb|AAI22415.1| Zgc:153763 [Danio rerio]	1303	6.14925	5.56873	-0.58052	-3.49767	0.0114694
RAS, dexamethasone-induced 1 /	&GO:0006184; GTP catabolic process &GO:0007186; G-protein coupled receptor protein signaling pathway &GO:0007263; nitric oxide mediated signal transduction &GO:0007264; small GTPase mediated signal transduction &GO:0045892; negative regulation of transcription	GO:0005886; plasma membrane GO:0005622; intracellular GO:0005625; soluble fraction GO:0005737; cytoplasm GO:0048471; perinuclear region of cytoplasm GO:0005634; nucleus GO:0016020; membrane	&GO:0005525; GTP binding &GO:0003924; GTPase activity &GO:0000166; nucleotide binding	CAG00192	0	unnamed protein product [Tetraodon nigroviridis]	13309	7.4254	4.28223	-3.14317	-3.49288	0.0115396
deafness, autosomal dominant 5 /	&GO:0009889; regulation of biosynthetic process &GO:0042471; ear morphogenesis &GO:0042472; inner ear morphogenesis			CAF89418	3.07e-13	unnamed protein product [Tetraodon nigroviridis]	6552	4.09414	3.18907	-0.905072	-3.49054	0.0115743
tyrosyl-tRNA synthetase /	&GO:0006418; tRNA aminoacylation for protein translation &GO:0006412; translation &GO:0006437; tyrosyl-tRNA aminoacylation	GO:0005737; cytoplasm	&GO:0004812; aminoacyl-tRNA ligase activity &GO:0016874; ligase activity &GO:0004831; tyrosine-tRNA ligase activity &GO:0005524; ATP binding &GO:0000049; tRNA binding &GO:0003723; RNA binding &GO:0000166; nucleotide binding	Q6TGS6	5.61e-45	RecName: Full=Tyrosyl-tRNA synthetase, cytoplasmic; AltName: Full=Tyrosyl--tRNA ligase; Short=TyrRS >gi|50370114|gb|AAH76558.1| Tyrosyl-tRNA synthetase [Danio rerio] >gi|94732109|emb|CAK04465.1| tyrosyl-tRNA synthetase [Danio rerio] >gi|158254328|gb|AAI54	15469	9.88091	10.7211	0.840207	3.49011	0.0115806
zgc:85812 /	&GO:0008150; biological_process	GO:0005575; cellular_component	&GO:0003674; molecular_function	CBN81650	0	Protein LSM12 homolog A [Dicentrarchus labrax]	3984	7.70856	8.28713	0.578573	3.48959	0.0115883
pseudouridylate synthase-like 1 /	&GO:0001522; pseudouridine synthesis &GO:0008033; tRNA processing &GO:0009451; RNA modification		&GO:0009982; pseudouridine synthase activity &GO:0016853; isomerase activity &GO:0003723; RNA binding	CBN80902	0	tRNA pseudouridine synthase-like 1 [Dicentrarchus labrax]	10487	6.23313	5.49618	-0.736952	-3.48932	0.0115922
glucocorticoid receptor DNA binding factor 1 /	&GO:0030900; forebrain development &GO:0016481; negative regulation of transcription &GO:0007264; small GTPase mediated signal transduction &GO:0008360; regulation of cell shape &GO:0007165; signal transduction &GO:0043116; negative regulation of vascular perme	GO:0005829; cytosol GO:0005622; intracellular GO:0005737; cytoplasm GO:0015629; actin cytoskeleton GO:0005634; nucleus	&GO:0016564; transcription repressor activity &GO:0005100; Rho GTPase activator activity &GO:0005525; GTP binding &GO:0005096; GTPase activator activity &GO:0003677; DNA binding	CAG02936	2.8e-44	unnamed protein product [Tetraodon nigroviridis]	15084	5.02786	6.09715	1.06928	3.48618	0.0116388
cofilin 2, like /		GO:0005622; intracellular	&GO:0003779; actin binding	ACQ58160	9.37e-13	Cofilin-2 [Anoplopoma fimbria]	12319	11.2778	9.53658	-1.74119	-3.48617	0.011639
trafficking protein particle complex 6B /	&GO:0016192; vesicle-mediated transport	GO:0005783; endoplasmic reticulum GO:0005794; Golgi apparatus	&GO:0020037; heme binding &GO:0004383; guanylate cyclase activity	ACQ58121	0	Trafficking protein particle complex subunit 6B [Anoplopoma fimbria]	3268	6.96789	6.10731	-0.860573	-3.47789	0.0117628
ribosomal protein S12 /	&GO:0006412; translation	GO:0005840; ribosome GO:0005622; intracellular GO:0030529; ribonucleoprotein complex	&GO:0003735; structural constituent of ribosome	ACH70842	2.12e-15	ribosomal protein S12 [Salmo salar] >gi|209732204|gb|ACI66971.1| 40S ribosomal protein S12 [Salmo salar] >gi|209732586|gb|ACI67162.1| 40S ribosomal protein S12 [Salmo salar] >gi|209734772|gb|ACI68255.1| 40S ribosomal protein S12 [Salmo salar] >gi|22364618	14718	13.8492	13.2774	-0.571828	-3.47483	0.0118089
myoglobin /	&GO:0015671; oxygen transport &GO:0001666; response to hypoxia &GO:0048565; digestive tract development &GO:0006810; transport &GO:0001570; vasculogenesis &GO:0006950; response to stress	GO:0005575; cellular_component	&GO:0020037; heme binding &GO:0005506; iron ion binding &GO:0046872; metal ion binding &GO:0019825; oxygen binding &GO:0005344; oxygen transporter activity	BAG84239	0	myoglobin [Seriola dumerili]	3243	6.05249	7.52802	1.47553	3.47347	0.0118296
zinc finger, CCCH-type with G patch domain /	&GO:0006350; transcription &GO:0045449; regulation of transcription	GO:0005622; intracellular GO:0005634; nucleus	&GO:0003676; nucleic acid binding &GO:0046872; metal ion binding &GO:0003677; DNA binding &GO:0008270; zinc ion binding	CAF91942	1.21e-20	unnamed protein product [Tetraodon nigroviridis]	5970	5.28224	6.3278	1.04556	3.47276	0.0118403
DEAD/H (Asp-Glu-Ala-Asp/His) box polypeptide 19 (DBP5 homolog, yeast) /			&GO:0004386; helicase activity &GO:0003676; nucleic acid binding &GO:0005524; ATP binding &GO:0016787; hydrolase activity &GO:0008026; ATP-dependent helicase activity	AAH44541	1.63e-33	DEAD/H (Asp-Glu-Ala-Asp/His) box polypeptide 19 (DBP5 homolog, yeast) [Danio rerio]	6444	7.37459	8.45691	1.08232	3.4704	0.0118761
ADP-ribosylation factor-like 4D /	&GO:0007264; small GTPase mediated signal transduction	GO:0005622; intracellular	&GO:0005525; GTP binding &GO:0000166; nucleotide binding	CBN81684	0	ADP-ribosylation factor-like protein 4D [Dicentrarchus labrax]	10413	5.3975	7.03686	1.63936	3.47024	0.0118785
apolipoprotein C-II /	&GO:0042953; lipoprotein transport	GO:0005575; cellular_component	&GO:0003674; molecular_function	ACF21983	4.84e-09	apolipoprotein C-II [Oplegnathus fasciatus]	644	8.847	6.69145	-2.15554	-3.46635	0.0119378
oxidized low density lipoprotein (lectin-like) receptor 1 /	&GO:0007155; cell adhesion &GO:0042157; lipoprotein metabolic process &GO:0007159; leukocyte cell-cell adhesion &GO:0007165; signal transduction &GO:0008219; cell death &GO:0006954; inflammatory response	GO:0019897; extrinsic to plasma membrane GO:0016021; integral to membrane GO:0005886; plasma membrane GO:0005576; extracellular region GO:0016020; membrane	&GO:0005529; sugar binding &GO:0005488; binding &GO:0005041; low-density lipoprotein receptor activity &GO:0004872; receptor activity	XP_002808642	9.54e-09	conserved Plasmodium protein, unknown function [Plasmodium falciparum 3D7] >gi|225631625|emb|CAX63912.1| conserved Plasmodium protein, unknown function [Plasmodium falciparum 3D7]	8704	5.61004	4.44302	-1.16701	-3.46269	0.0119939
EGF-containing fibulin-like extracellular matrix protein 2 /			&GO:0005509; calcium ion binding	ACI34247	4.44e-08	EGF-containing fibulin-like extracellular matrix protein 2 precursor [Salmo salar]	14286	5.35248	6.68201	1.32952	3.46175	0.0120084
N-acyl phosphatidylethanolamine phospholipase D /	&GO:0008150; biological_process	GO:0005575; cellular_component		CAF97216	0	unnamed protein product [Tetraodon nigroviridis]	9070	8.03318	6.95031	-1.08287	-3.45588	0.0120989
adaptor protein, phosphotyrosine interaction, PH domain and leucine zipper containing 2 /		GO:0005768; endosome	&GO:0005515; protein binding	CAG08640	1.05e-27	unnamed protein product [Tetraodon nigroviridis]	274	8.66866	7.38618	-1.28247	-3.44483	0.0122717
midasin homolog (yeast) /			&GO:0017111; nucleoside-triphosphatase activity &GO:0005524; ATP binding &GO:0016887; ATPase activity &GO:0000166; nucleotide binding	CAF95225	2.02e-09	unnamed protein product [Tetraodon nigroviridis]	4712	5.52928	4.552	-0.977273	-3.4422	0.0123133
tyrosyl-DNA phosphodiesterase 1 /	&GO:0006281; DNA repair	GO:0005634; nucleus	&GO:0008081; phosphoric diester hydrolase activity	CAG03090	6.94e-42	unnamed protein product [Tetraodon nigroviridis]	7811	6.06125	5.29445	-0.766795	-3.44022	0.0123445
NADH dehydrogenase (ubiquinone) Fe-S protein 1 /	&GO:0055114; oxidation-reduction process &GO:0042773; ATP synthesis coupled electron transport	GO:0016020; membrane	&GO:0016491; oxidoreductase activity &GO:0051536; iron-sulfur cluster binding &GO:0046872; metal ion binding &GO:0008137; NADH dehydrogenase (ubiquinone) activity &GO:0051539; 4 iron, 4 sulfur cluster binding &GO:0016651; oxidoreductase activity, acting on NADH	NP_001007766	0	NADH-ubiquinone oxidoreductase 75 kDa subunit, mitochondrial [Danio rerio] >gi|55716039|gb|AAH85651.1| NADH dehydrogenase (ubiquinone) Fe-S protein 1 [Danio rerio]	2350	10.8294	11.4064	0.576995	3.43646	0.0124044
X-linked Kx blood group (McLeod syndrome) homolog /	&GO:0008150; biological_process	GO:0005575; cellular_component	&GO:0003674; molecular_function	NP_001027881	3.05e-39	XK-related protein 1 [Takifugu rubripes] >gi|46948403|gb|AAT07113.1| XK-related protein 1 [Takifugu rubripes]	13517	6.06538	5.58777	-0.477613	-3.43568	0.0124168
limb bud and heart development homolog (mouse) /	&GO:0007275; multicellular organismal development &GO:0045449; regulation of transcription	GO:0043231; intracellular membrane-bounded organelle GO:0005730; nucleolus GO:0005737; cytoplasm GO:0005634; nucleus		ACI34372	7.67e-41	LBH [Salmo salar]	5382	6.94618	6.01679	-0.929387	-3.43285	0.012462
				CAG08359	7.45e-10	unnamed protein product [Tetraodon nigroviridis] >gi|89593593|gb|ABD77492.1| X,K-ATPase beta-m subunit [Tetraodon nigroviridis]	7477	6.69994	6.12505	-0.574893	-3.42603	0.0125718
vacuolar protein sorting 36 homolog (S. cerevisiae) /	&GO:0015031; protein transport &GO:0006810; transport	GO:0005737; cytoplasm	&GO:0003674; molecular_function	CAG00472	3.5e-31	unnamed protein product [Tetraodon nigroviridis]	7163	5.53055	4.45944	-1.07111	-3.42506	0.0125875
				CAN88416	5.48e-06	novel protein [Danio rerio]	12471	3.61041	3.05136	-0.559048	-3.42137	0.0126474
im:7147183 /	&GO:0008150; biological_process	GO:0005575; cellular_component	&GO:0005509; calcium ion binding &GO:0005525; GTP binding &GO:0003924; GTPase activity	XP_698033	0	PREDICTED: EH domain-containing protein 4 [Danio rerio]	12789	8.90477	10.023	1.11823	3.41841	0.0126956
src kinase associated phosphoprotein 2 /	&GO:0006915; apoptosis &GO:0042113; B cell activation	GO:0005737; cytoplasm	&GO:0016301; kinase activity	ABS70748	1.15e-18	Tax1bp1b [Haplochromis burtoni]	11993	8.66284	10.2517	1.58887	3.41833	0.0126969
exocyst complex component 2 /			&GO:0017160; Ral GTPase binding &GO:0047485; protein N-terminus binding	ACN60273	0	Exocyst complex component 2 [Salmo salar]	2541	10.2826	9.14353	-1.13903	-3.41636	0.0127293
				CAG01313	1.91e-16	unnamed protein product [Tetraodon nigroviridis]	9770	7.18173	7.76163	0.579905	3.41398	0.0127683
bromodomain containing 3 /	&GO:0008150; biological_process	GO:0005634; nucleus	&GO:0003674; molecular_function &GO:0005515; protein binding	XP_003423272	0	PREDICTED: bromodomain-containing protein 3 [Loxodonta africana]	2035	5.82506	6.96317	1.13811	3.40696	0.0128844
FK506 binding protein 8 /	&GO:0006457; protein folding		&GO:0005488; binding	NP_001120183	1.09e-37	hypothetical protein LOC100145224 [Xenopus (Silurana) tropicalis] >gi|156914731|gb|AAI52651.1| FK506 binding protein 8 [Danio rerio] >gi|166796384|gb|AAI59293.1| LOC100145224 protein [Xenopus (Silurana) tropicalis]	2847	10.7006	9.28827	-1.41231	-3.40207	0.0129659
				No Hit			764	7.26243	9.57125	2.30882	3.40179	0.0129706
dual specificity phosphatase 1 /	&GO:0016311; dephosphorylation &GO:0006470; protein dephosphorylation	GO:0005575; cellular_component	&GO:0016791; phosphatase activity &GO:0008138; protein tyrosine/serine/threonine phosphatase activity &GO:0017017; MAP kinase tyrosine/serine/threonine phosphatase activity &GO:0016787; hydrolase activity &GO:0004725; protein tyrosine phosphatase activity	CAF99127	0	unnamed protein product [Tetraodon nigroviridis]	10790	14.6027	12.9279	-1.67486	-3.40059	0.0129907
zgc:64106 /	&GO:0055114; oxidation-reduction process &GO:0008152; metabolic process	GO:0005575; cellular_component	&GO:0016491; oxidoreductase activity &GO:0005488; binding &GO:0003824; catalytic activity	CBN81124	9.27e-35	Retinol dehydrogenase 11 (All-trans/9-cis/11-cis) [Dicentrarchus labrax]	9779	10.268	9.13874	-1.12924	-3.39971	0.0130054
nothepsin /	&GO:0006508; proteolysis		&GO:0008233; peptidase activity &GO:0004190; aspartic-type endopeptidase activity &GO:0016787; hydrolase activity	CAA69878	0	aspartic protease [Trematomus bernacchii]	1090	12.7842	14.4451	1.66098	3.39476	0.0130888
cadherin, EGF LAG seven-pass G-type receptor 2 (flamingo homolog, Drosophila) /	&GO:0007155; cell adhesion &GO:0007156; homophilic cell adhesion	GO:0005886; plasma membrane	&GO:0005509; calcium ion binding	XP_002932249	6.1e-30	PREDICTED: cadherin EGF LAG seven-pass G-type receptor 1 [Xenopus (Silurana) tropicalis]	906	5.89397	5.30629	-0.587679	-3.39428	0.0130969
ankyrin 2, neuronal /	&GO:0007165; signal transduction &GO:0007411; axon guidance	GO:0005856; cytoskeleton GO:0005829; cytosol GO:0005886; plasma membrane GO:0031430; M band GO:0005737; cytoplasm GO:0016323; basolateral plasma membrane GO:0016324; apical plasma membrane	&GO:0005515; protein binding	XP_002934298	0	PREDICTED: LOW QUALITY PROTEIN: ankyrin-2-like [Xenopus (Silurana) tropicalis]	872	5.88918	5.13729	-0.751889	-3.38753	0.0132116
YEATS domain containing 4 /	&GO:0006355; regulation of transcription, DNA-dependent	GO:0005634; nucleus	&GO:0003674; molecular_function	NP_001002752	8.54e-30	YEATS domain-containing protein 4 [Danio rerio] >gi|49901425|gb|AAH76436.1| YEATS domain containing 4 [Danio rerio] >gi|94734522|emb|CAK11273.1| YEATS domain containing 4 [Danio rerio]	6075	3.96156	5.53774	1.57618	3.38602	0.0132374
zgc:55815 /	&GO:0006811; ion transport &GO:0006810; transport &GO:0015672; monovalent inorganic cation transport &GO:0006813; potassium ion transport	GO:0005783; endoplasmic reticulum GO:0016021; integral to membrane GO:0016020; membrane	&GO:0005216; ion channel activity &GO:0005261; cation channel activity &GO:0005267; potassium channel activity	CAG12397	0	unnamed protein product [Tetraodon nigroviridis]	5237	11.4923	9.38846	-2.10384	-3.3828	0.0132925
regulatory factor X, 1a (influences HLA class II expression) /	&GO:0045449; regulation of transcription &GO:0006355; regulation of transcription, DNA-dependent	GO:0005634; nucleus	&GO:0030528; transcription regulator activity &GO:0003677; DNA binding	CAF90595	1.57e-15	unnamed protein product [Tetraodon nigroviridis]	14331	10.2431	12.5963	2.35322	3.37842	0.0133682
protease, serine, 2 (trypsin 2) /	&GO:0030574; collagen catabolic process &GO:0006508; proteolysis &GO:0045785; positive regulation of cell adhesion &GO:0007586; digestion &GO:0030307; positive regulation of cell growth	GO:0031012; extracellular matrix GO:0005576; extracellular region GO:0005615; extracellular space	&GO:0004252; serine-type endopeptidase activity &GO:0005509; calcium ion binding &GO:0008233; peptidase activity &GO:0005515; protein binding	ACQ58269	9.14e-36	Trypsin precursor [Anoplopoma fimbria]	8740	3.27645	6.6861	3.40964	3.37835	0.0133693
				No Hit			12103	8.96347	7.80959	-1.15388	-3.37298	0.0134625
kelch-like 12 (Drosophila) /	&GO:0009952; anterior/posterior pattern formation &GO:0060028; convergent extension involved in axis elongation &GO:0007275; multicellular organismal development &GO:0016055; Wnt receptor signaling pathway	GO:0005575; cellular_component		NP_001007329	4.78e-17	kelch-like protein 12 [Danio rerio] >gi|82179853|sp|Q5U374.1|KLH12_DANRE RecName: Full=Kelch-like protein 12 >gi|55250698|gb|AAH85673.1| Kelch-like 12 (Drosophila) [Danio rerio]	15205	8.19236	7.10052	-1.09184	-3.37108	0.0134956
si:dkey-127j5.5 /	&GO:0006355; regulation of transcription, DNA-dependent	GO:0005634; nucleus	&GO:0043565; sequence-specific DNA binding &GO:0046983; protein dimerization activity &GO:0003700; sequence-specific DNA binding transcription factor activity &GO:0003677; DNA binding	NP_001167316	5.6e-34	Cyclic AMP-dependent transcription factor ATF-5 [Salmo salar] >gi|223649174|gb|ACN11345.1| Cyclic AMP-dependent transcription factor ATF-5 [Salmo salar]	10352	5.79312	7.13617	1.34305	3.36994	0.0135156
				CAF95338	2.19e-09	unnamed protein product [Tetraodon nigroviridis]	7915	5.77379	4.9323	-0.841491	-3.3669	0.0135689
heterogeneous nuclear ribonucleoprotein A/B /		GO:0030529; ribonucleoprotein complex	&GO:0003676; nucleic acid binding &GO:0000166; nucleotide binding	XP_001197917	0.155361	PREDICTED: hypothetical protein, partial [Strongylocentrotus purpuratus] >gi|115975194|ref|XP_001175784.1| PREDICTED: hypothetical protein, partial [Strongylocentrotus purpuratus]	1230	11.8373	12.6903	0.852996	3.36415	0.0136173
interferon gamma inducible protein 30 /	&GO:0019886; antigen processing and presentation of exogenous peptide antigen via MHC class II &GO:0048147; negative regulation of fibroblast proliferation &GO:0050821; protein stabilization &GO:0008152; metabolic process	GO:0005764; lysosome GO:0005886; plasma membrane GO:0043231; intracellular membrane-bounded organelle GO:0030054; cell junction	&GO:0016667; oxidoreductase activity, acting on a sulfur group of donors &GO:0015036; disulfide oxidoreductase activity	XP_693944	0	PREDICTED: gamma-interferon-inducible lysosomal thiol reductase-like [Danio rerio]	7653	4.24021	2.78365	-1.45656	-3.36395	0.0136208
N(alpha)-acetyltransferase 35, NatC auxiliary subunit /	&GO:0048659; smooth muscle cell proliferation &GO:0008284; positive regulation of cell proliferation &GO:0043066; negative regulation of apoptosis &GO:0032006; regulation of TOR signaling cascade &GO:0007275; multicellular organismal development &GO:0048514; bl	GO:0005886; plasma membrane GO:0005737; cytoplasm GO:0005634; nucleus	&GO:0005515; protein binding	NP_955844	0	N-alpha-acetyltransferase 35, NatC auxiliary subunit [Danio rerio] >gi|82188176|sp|Q7T322.1|NAA35_DANRE RecName: Full=N-alpha-acetyltransferase 35, NatC auxiliary subunit; AltName: Full=Embryonic growth-associated protein; Short=zEGAP; AltName: Full=Prote	1544	8.3386	8.98845	0.649849	3.36037	0.0136842
				No Hit			1704	3.7256	6.40858	2.68297	3.35836	0.0137199
calcium/calmodulin-dependent protein kinase kinase 1, alpha /	&GO:0006468; protein phosphorylation	GO:0005575; cellular_component	&GO:0004672; protein kinase activity &GO:0016301; kinase activity &GO:0004674; protein serine/threonine kinase activity &GO:0005524; ATP binding &GO:0000166; nucleotide binding	CAM15348	0	novel protein (zgc:113440) [Danio rerio] >gi|126540708|emb|CAM47022.1| novel protein (zgc:113440) [Danio rerio]	15461	5.61854	4.6291	-0.989444	-3.35726	0.0137394
NudC domain containing 3 /	&GO:0008150; biological_process	GO:0005575; cellular_component	&GO:0003674; molecular_function	NP_998356	0	nudC domain-containing protein 3 [Danio rerio] >gi|41946864|gb|AAH65992.1| NudC domain containing 3 [Danio rerio]	3706	6.69787	6.02036	-0.677514	-3.35598	0.0137624
thymopoietin a /	&GO:0007084; mitotic nuclear envelope reassembly	GO:0016021; integral to membrane GO:0005635; nuclear envelope GO:0000793; condensed chromosome GO:0042175; nuclear membrane-endoplasmic reticulum network	&GO:0003682; chromatin binding	CAG08681	4.19e-21	unnamed protein product [Tetraodon nigroviridis]	7377	4.41637	3.46692	-0.94945	-3.35367	0.0138035
				ACQ58075	4.24e-13	Kallikrein-8 precursor [Anoplopoma fimbria]	14574	5.00205	4.36457	-0.637476	-3.35282	0.0138188
DMC1 dosage suppressor of mck1 homolog, meiosis-specific homologous recombination (yeast) /	&GO:0006259; DNA metabolic process &GO:0007131; reciprocal meiotic recombination	GO:0005634; nucleus	&GO:0008094; DNA-dependent ATPase activity &GO:0017111; nucleoside-triphosphatase activity &GO:0005524; ATP binding &GO:0003677; DNA binding &GO:0000166; nucleotide binding	BAD98460	0	RecA homolog Dmc1 [Oreochromis niloticus]	3932	3.00227	4.55136	1.54908	3.35187	0.0138358
DnaJ (Hsp40) homolog, subfamily B, member 9 /	&GO:0030433; ER-associated protein catabolic process &GO:0006457; protein folding	GO:0005783; endoplasmic reticulum GO:0005730; nucleolus GO:0005737; cytoplasm GO:0005634; nucleus	&GO:0051787; misfolded protein binding &GO:0051082; unfolded protein binding &GO:0031072; heat shock protein binding	XP_532518	1.23e-18	PREDICTED: dnaJ homolog subfamily B member 9 isoform 2 [Canis lupus familiaris] >gi|345780368|ref|XP_003431983.1| PREDICTED: dnaJ homolog subfamily B member 9 isoform 1 [Canis lupus familiaris]	3980	5.83823	4.00792	-1.8303	-3.3488	0.0138911
eukaryotic translation initiation factor 4e /	&GO:0006417; regulation of translation &GO:0006413; translational initiation &GO:0006412; translation	GO:0005737; cytoplasm GO:0005634; nucleus	&GO:0000340; RNA 7-methylguanosine cap binding &GO:0003743; translation initiation factor activity &GO:0003723; RNA binding	NP_571808	4.44e-20	eukaryotic translation initiation factor 4E-1A [Danio rerio] >gi|61213737|sp|Q9DFS6.1|IF4EA_DANRE RecName: Full=Eukaryotic translation initiation factor 4E-1A; Short=eIF4E-1A; AltName: Full=mRNA cap-binding protein >gi|9963996|gb|AAG09794.1|AF257519_1 euk	8241	6.85655	6.2955	-0.561051	-3.34397	0.0139785
phosphatidylinositol transfer protein, cytoplasmic 1 /	&GO:0006869; lipid transport &GO:0006810; transport &GO:0007165; signal transduction	GO:0005622; intracellular GO:0005737; cytoplasm	&GO:0008289; lipid binding &GO:0008526; phosphatidylinositol transporter activity &GO:0005515; protein binding	NP_001188218	0	cytoplasmic phosphatidylinositol transfer protein 1 [Ictalurus punctatus] >gi|308324325|gb|ADO29297.1| cytoplasmic phosphatidylinositol transfer protein 1 [Ictalurus punctatus]	11129	6.5736	4.97747	-1.59613	-3.34317	0.0139929
EPH receptor A3 /	&GO:0006468; protein phosphorylation &GO:0007169; transmembrane receptor protein tyrosine kinase signaling pathway &GO:0034097; response to cytokine stimulus &GO:0007165; signal transduction &GO:0001660; fever generation &GO:0032496; response to lipopolysacchar	GO:0016021; integral to membrane GO:0005886; plasma membrane GO:0005576; extracellular region GO:0005887; integral to plasma membrane GO:0016020; membrane	&GO:0004672; protein kinase activity &GO:0005003; ephrin receptor activity &GO:0016301; kinase activity &GO:0004713; protein tyrosine kinase activity &GO:0005524; ATP binding &GO:0004872; receptor activity &GO:0016740; transferase activity &GO:0004714; transmembr	CAG09222	0	unnamed protein product [Tetraodon nigroviridis]	12521	7.45646	9.09768	1.64122	3.33718	0.0141023
glutamate-cysteine ligase, catalytic subunit /	&GO:0006750; glutathione biosynthetic process		&GO:0004357; glutamate-cysteine ligase activity &GO:0016874; ligase activity	NP_001135274	0	Glutamate--cysteine ligase catalytic subunit [Salmo salar] >gi|209155784|gb|ACI34124.1| Glutamate--cysteine ligase catalytic subunit [Salmo salar]	3671	10.3342	11.483	1.14874	3.33396	0.0141614
granzyme M (lymphocyte met-ase 1) /	&GO:0006915; apoptosis &GO:0006508; proteolysis &GO:0045087; innate immune response &GO:0008152; metabolic process &GO:0019835; cytolysis	GO:0005576; extracellular region	&GO:0004252; serine-type endopeptidase activity &GO:0008236; serine-type peptidase activity &GO:0008233; peptidase activity &GO:0004175; endopeptidase activity &GO:0005515; protein binding	CAG01368	1.16e-18	unnamed protein product [Tetraodon nigroviridis]	12699	3.33498	4.90812	1.57313	3.32792	0.0142731
hemoglobin beta embryonic-2 /	&GO:0015671; oxygen transport &GO:0001666; response to hypoxia &GO:0006810; transport	GO:0005833; hemoglobin complex	&GO:0020037; heme binding &GO:0005506; iron ion binding &GO:0046872; metal ion binding &GO:0019825; oxygen binding &GO:0005344; oxygen transporter activity	Q9PVM2	0	RecName: Full=Hemoglobin subunit beta-A; AltName: Full=Beta-A-globin; AltName: Full=Hemoglobin beta-A chain	5315	14.2697	16.342	2.07232	3.32762	0.0142786
si:dkey-24l11.1 /	&GO:0006810; transport	GO:0016020; membrane	&GO:0001882; nucleoside binding &GO:0005415; nucleoside:sodium symporter activity	NP_001074966	8.69e-44	hypothetical protein LOC571287 [Danio rerio] >gi|124481814|gb|AAI33171.1| Si:dkey-24l11.1 protein [Danio rerio]	14108	6.03265	3.3662	-2.66645	-3.32757	0.0142796
galactose mutarotase /	&GO:0019318; hexose metabolic process &GO:0005975; carbohydrate metabolic process	GO:0005575; cellular_component	&GO:0016853; isomerase activity &GO:0030246; carbohydrate binding &GO:0003824; catalytic activity	NP_001002373	0	aldose 1-epimerase [Danio rerio] >gi|49902827|gb|AAH76039.1| Zgc:92501 [Danio rerio] >gi|157423320|gb|AAI53586.1| Zgc:92501 [Danio rerio]	10740	10.4748	9.21463	-1.26019	-3.32341	0.014357
glutathione S-transferase M3 (brain) /	&GO:0008152; metabolic process	GO:0005575; cellular_component	&GO:0016740; transferase activity &GO:0004364; glutathione transferase activity	AAG13321	1.27e-17	glutathione-S-transferase [Gillichthys seta]	5151	12.9748	14.5454	1.57056	3.32226	0.0143786
				No Hit			14154	6.78962	5.70178	-1.08784	-3.32025	0.0144164
im:7163548 /	&GO:0008150; biological_process	GO:0005575; cellular_component	&GO:0003674; molecular_function	CAG01214	1.4e-24	unnamed protein product [Tetraodon nigroviridis]	8741	3.87037	2.55726	-1.3131	-3.31387	0.0145367
CDC42 small effector 1 /	&GO:0008360; regulation of cell shape	GO:0005856; cytoskeleton GO:0005886; plasma membrane GO:0005737; cytoplasm GO:0016020; membrane	&GO:0003674; molecular_function	NP_956354	5.14e-11	CDC42 small effector protein 1 [Danio rerio] >gi|82187384|sp|Q6TEL3.1|C42S1_DANRE RecName: Full=CDC42 small effector protein 1 >gi|37682173|gb|AAQ98013.1| small protein effector 1 of Cdc42 [Danio rerio] >gi|55777268|gb|AAH44443.1| CDC42 small effector 1 [	14538	6.85347	5.80247	-1.05101	-3.30989	0.0146122
tRNA selenocysteine 1 associated protein 1 /	&GO:0001514; selenocysteine incorporation &GO:0006412; translation	GO:0005737; cytoplasm GO:0005634; nucleus	&GO:0003723; RNA binding &GO:0000166; nucleotide binding	CAF92517	2.03e-13	unnamed protein product [Tetraodon nigroviridis]	11301	10.4735	9.55996	-0.913497	-3.30895	0.0146302
RIKEN cDNA 2900053A13 gene /	&GO:0008150; biological_process	GO:0005575; cellular_component	&GO:0003674; molecular_function	CAF92199	8.9e-19	unnamed protein product [Tetraodon nigroviridis]	8435	8.41525	7.08681	-1.32844	-3.30382	0.0147284
CCR4-NOT transcription complex, subunit 8 /		GO:0005634; nucleus	&GO:0003676; nucleic acid binding	CAF97288	7.01e-45	unnamed protein product [Tetraodon nigroviridis]	6025	9.14996	9.69324	0.543273	3.30352	0.0147341
zinc finger protein 224 /	&GO:0016481; negative regulation of transcription &GO:0006355; regulation of transcription, DNA-dependent	GO:0005622; intracellular GO:0017053; transcriptional repressor complex GO:0005634; nucleus	&GO:0016564; transcription repressor activity &GO:0046872; metal ion binding &GO:0003677; DNA binding &GO:0008270; zinc ion binding &GO:0005515; protein binding	XP_003279323	5.44e-21	PREDICTED: zinc finger protein 479-like isoform 2 [Nomascus leucogenys]	8421	4.03808	2.71533	-1.32275	-3.30348	0.0147349
angiogenic factor with G patch and FHA domains 1 /	&GO:0008150; biological_process	GO:0005622; intracellular	&GO:0003676; nucleic acid binding	CBN81145	8.51e-34	Angiogenic factor with G patch and FHA domains 1 [Dicentrarchus labrax]	6010	6.55035	7.27942	0.729062	3.30265	0.0147508
				No Hit			6332	3.49788	2.83477	-0.663103	-3.29548	0.0148895
si:dkey-179j5.2 /	&GO:0042221; response to chemical stimulus			CAG12541	4.71e-12	unnamed protein product [Tetraodon nigroviridis]	11340	8.66321	9.34063	0.677414	3.29476	0.0149035
zgc:162944 /	&GO:0008150; biological_process	GO:0005575; cellular_component	&GO:0003674; molecular_function	CAF99091	1.09e-37	unnamed protein product [Tetraodon nigroviridis]	13294	5.07318	6.43211	1.35893	3.29013	0.014994
S100 calcium binding protein V2 /			&GO:0005509; calcium ion binding	NP_001135170	6.03e-29	S100 calcium binding protein V2-like [Salmo salar] >gi|197632299|gb|ACH70873.1| S100 calcium binding protein V2-like [Salmo salar]	15051	12.3934	11.4238	-0.969526	-3.28976	0.0150012
				AAO89003	9.23e-24	T cell receptor alpha chain [Stegastes partitus]	1903	4.19168	3.33799	-0.853685	-3.28975	0.0150014
transaldolase 1 /	&GO:0006098; pentose-phosphate shunt &GO:0005975; carbohydrate metabolic process &GO:0008152; metabolic process	GO:0005737; cytoplasm	&GO:0004801; sedoheptulose-7-phosphate:D-glyceraldehyde-3-phosphate glyceronetransferase activity &GO:0016740; transferase activity &GO:0003824; catalytic activity	ACO08950	0	Transaldolase [Osmerus mordax]	5290	13.1338	12.0065	-1.12721	-3.28675	0.0150602
RIKEN cDNA 6430598A04 gene /	&GO:0008150; biological_process	GO:0005575; cellular_component	&GO:0003674; molecular_function	CAG02906	1.07e-32	unnamed protein product [Tetraodon nigroviridis]	12202	5.08445	7.56974	2.48529	3.28661	0.015063
leucine rich repeat containing 15 /	&GO:0008150; biological_process	GO:0005575; cellular_component		CAG08059	1.7e-16	unnamed protein product [Tetraodon nigroviridis]	12470	4.09527	5.98974	1.89447	3.28566	0.0150818
cartilage acidic protein 1 /		GO:0005578; proteinaceous extracellular matrix GO:0005576; extracellular region	&GO:0005509; calcium ion binding	ABD37673	1.65e-22	cartilage acidic protein 2 [Sparus aurata]	7146	4.38757	7.09628	2.70871	3.28513	0.0150922
tetratricopeptide repeat domain 26 /	&GO:0008150; biological_process	GO:0005575; cellular_component	&GO:0005488; binding	CAG10786	0	unnamed protein product [Tetraodon nigroviridis]	7803	3.90897	3.2471	-0.661867	-3.2844	0.0151066
factor in the germline alpha /	&GO:0008585; female gonad development &GO:0045449; regulation of transcription	GO:0005634; nucleus	&GO:0030528; transcription regulator activity	ABG89136	0	figalpha [Kryptolebias marmoratus]	4059	5.34401	2.86227	-2.48175	-3.27464	0.0153006
natriuretic peptide receptor A/guanylate cyclase A (atrionatriuretic peptide receptor A) /	&GO:0035556; intracellular signal transduction &GO:0006468; protein phosphorylation &GO:0007168; receptor guanylyl cyclase signaling pathway &GO:0050880; regulation of blood vessel size &GO:0006182; cGMP biosynthetic process &GO:0042417; dopamine metabolic proc	GO:0016021; integral to membrane GO:0005886; plasma membrane GO:0005575; cellular_component	&GO:0042562; hormone binding &GO:0004672; protein kinase activity &GO:0017046; peptide hormone binding &GO:0005525; GTP binding &GO:0019901; protein kinase binding &GO:0005524; ATP binding &GO:0008528; peptide receptor activity, G-protein coupled &GO:0004383; gua	BAA35198	0	membrane guanylyl cyclase OlGC1 [Oryzias latipes]	4412	10.8043	11.7034	0.899106	3.26606	0.0154735
metastasis suppressor 1-like /	&GO:0046847; filopodium assembly &GO:0030041; actin filament polymerization &GO:0007015; actin filament organization &GO:0007165; signal transduction	GO:0005737; cytoplasm GO:0015629; actin cytoskeleton	&GO:0008093; cytoskeletal adaptor activity &GO:0017124; SH3 domain binding &GO:0005102; receptor binding &GO:0003779; actin binding &GO:0003785; actin monomer binding	XP_003205328	1.04e-29	PREDICTED: metastasis suppressor protein 1-like [Meleagris gallopavo]	9268	3.36322	3.05725	-0.305974	-3.26459	0.0155034
synaptogyrin 2b /	&GO:0008150; biological_process	GO:0016021; integral to membrane GO:0016020; membrane	&GO:0003674; molecular_function	NP_001133075	0	synaptogyrin 2-like [Salmo salar] >gi|197631833|gb|ACH70640.1| synaptogyrin 2-like [Salmo salar] >gi|209738648|gb|ACI70193.1| Synaptogyrin-2 [Salmo salar]	8288	7.90821	7.0095	-0.898711	-3.26425	0.0155103
phosphogluconate hydrogenase /	&GO:0055114; oxidation-reduction process &GO:0006098; pentose-phosphate shunt &GO:0008152; metabolic process		&GO:0050662; coenzyme binding &GO:0004616; phosphogluconate dehydrogenase (decarboxylating) activity &GO:0016491; oxidoreductase activity &GO:0005488; binding &GO:0050661; NADP binding &GO:0003824; catalytic activity	ACN10812	7.65e-27	6-phosphogluconate dehydrogenase, decarboxylating [Salmo salar]	15236	10.448	11.9228	1.4748	3.26262	0.0155435
zgc:112265 /	&GO:0008150; biological_process	GO:0005575; cellular_component	&GO:0003674; molecular_function	NP_001020335	1.29e-22	inter-alpha (globulin) inhibitor H4 [Danio rerio] >gi|67677852|gb|AAH96879.1| Zgc:112265 [Danio rerio]	7446	16.2583	15.3521	-0.906188	-3.25677	0.0156632
RIKEN cDNA 4933439F18 gene /	&GO:0008150; biological_process	GO:0005575; cellular_component	&GO:0003674; molecular_function	CBN81218	0	Uncharacterized protein [Dicentrarchus labrax]	10340	9.02243	9.68679	0.664358	3.25514	0.0156966
acetyl-Coenzyme A carboxylase alpha /	&GO:0006633; fatty acid biosynthetic process	GO:0005737; cytoplasm	&GO:0004075; biotin carboxylase activity &GO:0003989; acetyl-CoA carboxylase activity &GO:0016874; ligase activity &GO:0005524; ATP binding &GO:0046872; metal ion binding &GO:0000166; nucleotide binding	CAG01539	0	unnamed protein product [Tetraodon nigroviridis]	3688	4.84059	5.97587	1.13528	3.25044	0.0157936
SEC24 family, member D (S. cerevisiae) /	&GO:0070278; extracellular matrix constituent secretion &GO:0015031; protein transport &GO:0006810; transport &GO:0006886; intracellular protein transport &GO:0006888; ER to Golgi vesicle-mediated transport &GO:0060536; cartilage morphogenesis &GO:0048703; embry	GO:0030127; COPII vesicle coat	&GO:0008270; zinc ion binding	CAG02296	0	unnamed protein product [Tetraodon nigroviridis]	2066	10.0176	11.3768	1.35916	3.24898	0.015824
proteasome (prosome, macropain) 26S subunit, non-ATPase, 3 /	&GO:0042176; regulation of protein catabolic process	GO:0000502; proteasome complex	&GO:0030234; enzyme regulator activity	ACN10780	9.01e-39	26S proteasome non-ATPase regulatory subunit 3 [Salmo salar]	4381	8.52911	9.38247	0.853368	3.24751	0.0158544
coagulation factor VIII, procoagulant component /	&GO:0007596; blood coagulation			NP_001027922	0	coagulation factor VIII precursor [Takifugu rubripes] >gi|28194030|gb|AAO33374.1|AF465279_1 coagulation factor VIII precursor [Takifugu rubripes]	1095	2.36792	4.8135	2.44558	3.24523	0.015902
aquaporin 1a, tandem duplicate 1 /	&GO:0055085; transmembrane transport &GO:0006810; transport	GO:0016021; integral to membrane GO:0016020; membrane	&GO:0005215; transporter activity &GO:0005372; water transmembrane transporter activity	ABO38816	0	aquaporin 1 [Acanthopagrus schlegelii]	8021	6.0468	4.71626	-1.33054	-3.24237	0.0159618
zgc:112315 /	&GO:0008150; biological_process	GO:0005575; cellular_component	&GO:0003674; molecular_function	ACQ58537	0	Glyoxalase domain-containing protein 5 [Anoplopoma fimbria]	7805	8.16507	7.11953	-1.04554	-3.23788	0.0160564
zgc:66450 /	&GO:0008150; biological_process	GO:0016021; integral to membrane GO:0016020; membrane	&GO:0003674; molecular_function	CAF99602	1.78e-35	unnamed protein product [Tetraodon nigroviridis]	4248	4.80507	3.3863	-1.41877	-3.2358	0.0161003
kinesin family member 3C /	&GO:0007018; microtubule-based movement	GO:0005856; cytoskeleton GO:0005874; microtubule GO:0005737; cytoplasm	&GO:0005524; ATP binding &GO:0003777; microtubule motor activity &GO:0000166; nucleotide binding	XP_003204618	4.09e-08	PREDICTED: kinesin-like protein KIF3C-like [Meleagris gallopavo]	2051	4.57785	3.78594	-0.791914	-3.23567	0.016103
heparan sulfate proteoglycan 2 /	&GO:0007155; cell adhesion &GO:0007519; skeletal muscle tissue development &GO:0001525; angiogenesis	GO:0031012; extracellular matrix		XP_003201256	3.73e-25	PREDICTED: basement membrane-specific heparan sulfate proteoglycan core protein [Danio rerio]	12658	3.94675	3.1172	-0.829554	-3.23415	0.0161352
CCAAT/enhancer binding protein (C/EBP), zeta /	&GO:0006366; transcription from RNA polymerase II promoter &GO:0045449; regulation of transcription	GO:0005634; nucleus	&GO:0005488; binding &GO:0003677; DNA binding	XP_001366716	9.58e-18	PREDICTED: CCAAT/enhancer-binding protein zeta [Monodelphis domestica]	14557	10.466	11.0379	0.571848	3.23397	0.016139
regulatory subunit of type II PKA R-subunit (RIIa) domain containing 1 /	&GO:0007165; signal transduction		&GO:0008603; cAMP-dependent protein kinase regulator activity	NP_001153235	1.43e-13	RIIa domain-containing protein [Danio rerio]	12562	5.30118	6.88875	1.58757	3.23176	0.016186
clusterin (complement lysis inhibitor, SP-40,40, sulfated glycoprotein 2, testosterone-repressed prostate message 2, apolipo	&GO:0008219; cell death			NP_001167108	6.03e-36	Clusterin [Salmo salar] >gi|223648186|gb|ACN10851.1| Clusterin precursor [Salmo salar]	2209	3.90829	5.31775	1.40946	3.23092	0.016204
WD repeat domain 31 /	&GO:0008150; biological_process	GO:0005575; cellular_component	&GO:0003674; molecular_function	CAG08421	2.68e-31	unnamed protein product [Tetraodon nigroviridis]	386	2.47436	3.9204	1.44604	3.22528	0.0163246
PDGFA associated protein 1 /	&GO:0008283; cell proliferation &GO:0007165; signal transduction &GO:0008150; biological_process	GO:0005575; cellular_component	&GO:0003674; molecular_function	ACO13550	4.04e-32	28 kDa heat- and acid-stable phosphoprotein [Esox lucius]	1349	4.54661	5.95587	1.40926	3.22513	0.0163278
REX1, RNA exonuclease 1 homolog (S. cerevisiae) /		GO:0005622; intracellular GO:0005634; nucleus	&GO:0004527; exonuclease activity &GO:0003676; nucleic acid binding &GO:0016787; hydrolase activity	CAG00737	1.46e-13	unnamed protein product [Tetraodon nigroviridis]	6174	6.60183	5.72667	-0.875157	-3.22507	0.016329
				CAG06019	0	unnamed protein product [Tetraodon nigroviridis]	14434	6.97836	7.90017	0.92181	3.22411	0.0163498
				No Hit			397	11.0989	12.4707	1.37181	3.21707	0.0165018
E26 avian leukemia oncogene 1, 5' domain /	&GO:0045766; positive regulation of angiogenesis &GO:0045648; positive regulation of erythrocyte differentiation &GO:0008284; positive regulation of cell proliferation &GO:0010715; regulation of extracellular matrix disassembly &GO:0006350; transcription &GO:00	GO:0005667; transcription factor complex GO:0005634; nucleus	&GO:0003702; RNA polymerase II transcription factor activity &GO:0043565; sequence-specific DNA binding &GO:0016563; transcription activator activity &GO:0003677; DNA binding &GO:0003700; sequence-specific DNA binding transcription factor activity &GO:0008134;	CAF93871	2.8e-45	unnamed protein product [Tetraodon nigroviridis]	15508	6.64889	7.03426	0.38537	3.21654	0.0165134
tissue factor pathway inhibitor 2 /			&GO:0004867; serine-type endopeptidase inhibitor activity	ADM64310	0	putative tissue factor pathway inhibitor 2 [Sciaenops ocellatus]	4535	6.52567	3.8941	-2.63158	-3.21531	0.0165402
stromal antigen 1 /	&GO:0051301; cell division &GO:0000278; mitotic cell cycle &GO:0007059; chromosome segregation &GO:0000236; mitotic prometaphase &GO:0000087; M phase of mitotic cell cycle &GO:0007091; mitotic metaphase/anaphase transition	GO:0005654; nucleoplasm GO:0030054; cell junction GO:0005694; chromosome GO:0000785; chromatin GO:0000775; chromosome, centromeric region GO:0005634; nucleus	&GO:0005515; protein binding	CAF95906	2.47e-13	unnamed protein product [Tetraodon nigroviridis]	7222	4.43751	5.67434	1.23683	3.21514	0.0165439
zgc:158604 /	&GO:0006350; transcription &GO:0045449; regulation of transcription &GO:0006355; regulation of transcription, DNA-dependent	GO:0005667; transcription factor complex GO:0005634; nucleus	&GO:0003700; sequence-specific DNA binding transcription factor activity &GO:0003677; DNA binding	NP_001074097	3.66e-17	transcription factor E2F3 [Danio rerio] >gi|220673319|emb|CAX13650.1| novel protein similar to vertebrate E2F transcription factor 3 (E2F3, zgc:158604) [Danio rerio]	13332	4.56948	2.86447	-1.70501	-3.21392	0.0165704
cleavage and polyadenylation specific factor 3 /			&GO:0016787; hydrolase activity	NP_001133354	7.99e-44	cleavage and polyadenylation specificity factor subunit 3 [Salmo salar] >gi|209151738|gb|ACI33081.1| Cleavage and polyadenylation specificity factor subunit 3 [Salmo salar]	12509	9.40308	10.3625	0.959437	3.2108	0.0166388
				No Hit			7426	9.95126	10.5394	0.588167	3.21062	0.0166427
structural maintenance of chromosomes flexible hinge domain containing 1 /	&GO:0060821; inactivation of X chromosome by DNA methylation &GO:0051276; chromosome organization	GO:0005694; chromosome GO:0001740; Barr body	&GO:0005524; ATP binding	XP_699397	2.4e-24	PREDICTED: structural maintenance of chromosomes flexible hinge domain-containing protein 1-like, partial [Danio rerio]	8557	4.43968	3.14542	-1.29426	-3.20781	0.0167044
CD46 molecule, complement regulatory protein /	&GO:0006958; complement activation, classical pathway &GO:0045087; innate immune response &GO:0007338; single fertilization	GO:0016021; integral to membrane GO:0031410; cytoplasmic vesicle GO:0002079; inner acrosomal membrane GO:0016020; membrane		CAG04046	0	unnamed protein product [Tetraodon nigroviridis]	14524	5.86696	9.29324	3.42628	3.2078	0.0167046
PDS5, regulator of cohesion maintenance, homolog B (S. cerevisiae) /	&GO:0051301; cell division &GO:0008285; negative regulation of cell proliferation &GO:0007064; mitotic sister chromatid cohesion &GO:0007067; mitosis &GO:0007049; cell cycle	GO:0000785; chromatin GO:0005634; nucleus	&GO:0003674; molecular_function &GO:0005488; binding &GO:0042802; identical protein binding	NP_001089658	0	sister chromatid cohesion protein PDS5 homolog B-A [Xenopus laevis] >gi|123908012|sp|Q498H0.1|PD5BA_XENLA RecName: Full=Sister chromatid cohesion protein PDS5 homolog B-A; AltName: Full=Androgen-induced proliferation inhibitor A >gi|71682207|gb|AAI00221.1	4695	4.23072	3.4174	-0.813317	-3.20749	0.0167114
im:7152348 /	&GO:0008150; biological_process	GO:0005575; cellular_component	&GO:0003674; molecular_function	XP_705299	2.79e-20	PREDICTED: hypothetical protein LOC559250 [Danio rerio]	4344	3.22869	6.2414	3.01271	3.20693	0.0167239
transmembrane protein 48 /	&GO:0055085; transmembrane transport &GO:0015031; protein transport &GO:0006810; transport &GO:0051028; mRNA transport	GO:0016021; integral to membrane GO:0005643; nuclear pore GO:0016020; membrane GO:0005634; nucleus	&GO:0003674; molecular_function	CAG07155	7.73e-31	unnamed protein product [Tetraodon nigroviridis]	2793	7.3879	8.63391	1.24602	3.2068	0.0167268
si:dkey-174m14.3 /			&GO:0016301; kinase activity	NP_001038475	1.92e-34	brain-enriched guanylate kinase-associated protein [Danio rerio] >gi|55251339|emb|CAH69003.1| novel protein similar to vertebrate brain-enriched guanylate kinase-associated protein [Danio rerio]	1748	2.65598	2.76089	0.104912	3.20245	0.016823
si:rp71-15d4.1 /			&GO:0046872; metal ion binding &GO:0008270; zinc ion binding	ACN11195	2.15e-41	Leupaxin [Salmo salar]	2269	7.41428	8.55729	1.14301	3.20065	0.0168629
ankyrin repeat domain 16 /	&GO:0008150; biological_process	GO:0005575; cellular_component	&GO:0003674; molecular_function	ACI69464	5.89e-15	Ankyrin repeat domain-containing protein 16 [Salmo salar]	13430	4.0062	3.28959	-0.716614	-3.19699	0.0169445
zgc:171971 /	&GO:0006383; transcription from RNA polymerase III promoter	GO:0005666; DNA-directed RNA polymerase III complex	&GO:0003677; DNA binding &GO:0003899; DNA-directed RNA polymerase activity	NP_001103298	6.95e-24	hypothetical protein LOC569690 [Danio rerio] >gi|157423482|gb|AAI53323.1| Zgc:171971 protein [Danio rerio]	8417	7.00982	6.12783	-0.881996	-3.19584	0.0169703
adaptor protein, phosphotyrosine interaction, PH domain and leucine zipper containing 1 /		GO:0005769; early endosome GO:0005768; endosome	&GO:0005515; protein binding	CBN80652	2.55e-10	DCC-interacting protein 13-alpha [Dicentrarchus labrax]	8310	5.20698	4.63149	-0.575489	-3.19305	0.0170331
transmembrane and tetratricopeptide repeat containing 4 /		GO:0016021; integral to membrane	&GO:0005488; binding	CAG07292	3.3e-34	unnamed protein product [Tetraodon nigroviridis]	7934	6.04603	6.84216	0.796132	3.1909	0.0170813
motile sperm domain containing 2 /	&GO:0008150; biological_process		&GO:0005198; structural molecule activity	NP_001133646	0	Motile sperm domain-containing protein 2 [Salmo salar] >gi|209154800|gb|ACI33632.1| Motile sperm domain-containing protein 2 [Salmo salar]	15464	6.36235	5.30933	-1.05302	-3.18766	0.0171547
				BAF56478	4.37e-26	tributyltin binding protein type 2 [Paralichthys olivaceus] >gi|145046114|dbj|BAF56479.1| tributyltin binding protein type 2 [Paralichthys olivaceus]	10801	13.9711	12.818	-1.15311	-3.18558	0.017202
BMP2 inducible kinase / progestin and adipoQ receptor family member III /	&GO:0006468; protein phosphorylation &GO:0030500; regulation of bone mineralization &GO:0050790; regulation of catalytic activity &GO:0016310; phosphorylation	GO:0016021; integral to membrane GO:0005794; Golgi apparatus GO:0005634; nucleus GO:0016020; membrane	&GO:0004672; protein kinase activity &GO:0019208; phosphatase regulator activity &GO:0016301; kinase activity &GO:0004674; protein serine/threonine kinase activity &GO:0005524; ATP binding &GO:0004872; receptor activity &GO:0016740; transferase activity &GO:00001	NP_001180469	0.000971	BMP-2-inducible protein kinase isoform 1 [Danio rerio]	14191	3.92555	6.19123	2.26568	3.18201	0.0172833
zgc:55420 /	&GO:0055114; oxidation-reduction process &GO:0006633; fatty acid biosynthetic process	GO:0005783; endoplasmic reticulum	&GO:0016491; oxidoreductase activity &GO:0005506; iron ion binding	CAG08815	4.44e-26	unnamed protein product [Tetraodon nigroviridis]	10149	11.8363	10.5412	-1.29508	-3.1815	0.0172948
				No Hit			10060	8.9244	9.91396	0.989564	3.17774	0.0173812
triosephosphate isomerase 1b /	&GO:0006098; pentose-phosphate shunt &GO:0006094; gluconeogenesis &GO:0008610; lipid biosynthetic process &GO:0006633; fatty acid biosynthetic process &GO:0008152; metabolic process &GO:0006096; glycolysis		&GO:0004807; triose-phosphate isomerase activity &GO:0016853; isomerase activity &GO:0003824; catalytic activity	AAK85204	0	triosephosphate isomerase B [Xiphophorus maculatus]	2574	13.4379	12.1409	-1.29695	-3.17682	0.0174022
insulin-like growth factor 2 mRNA binding protein 2 /	&GO:0009653; anatomical structure morphogenesis &GO:0042035; regulation of cytokine biosynthetic process &GO:0017148; negative regulation of translation	GO:0005829; cytosol GO:0044430; cytoskeletal part GO:0005737; cytoplasm GO:0005634; nucleus	&GO:0003730; mRNA 3'-UTR binding &GO:0048027; mRNA 5'-UTR binding &GO:0000166; nucleotide binding &GO:0005515; protein binding &GO:0045182; translation regulator activity &GO:0003723; RNA binding	ACR61401	2.06e-28	IGF-II mRNA-binding protein 2a variant B [Danio rerio]	455	7.12535	5.71132	-1.41403	-3.17005	0.0175588
bicaudal D homolog 2 (Drosophila) /	&GO:0072393; microtubule anchoring at microtubule organizing center &GO:0006810; transport &GO:0007018; microtubule-based movement	GO:0005886; plasma membrane GO:0005737; cytoplasm GO:0005794; Golgi apparatus		CAG06883	0	unnamed protein product [Tetraodon nigroviridis]	11753	6.96747	7.59563	0.628155	3.16677	0.0176352
family with sequence similarity 78, member A /	&GO:0008150; biological_process	GO:0005575; cellular_component	&GO:0003674; molecular_function	NP_001107947	0	hypothetical protein LOC100002878 [Danio rerio] >gi|160773292|gb|AAI55339.1| Zgc:175187 protein [Danio rerio]	8657	3.40651	5.00106	1.59455	3.16176	0.0177527
solute carrier family 2 (facilitated glucose transporter), member 12 /	&GO:0055085; transmembrane transport &GO:0006810; transport &GO:0008643; carbohydrate transport	GO:0016021; integral to membrane GO:0016020; membrane	&GO:0022891; substrate-specific transmembrane transporter activity &GO:0005215; transporter activity	CAG09092	1.03e-27	unnamed protein product [Tetraodon nigroviridis]	2234	5.08946	6.79671	1.70725	3.15963	0.0178029
ATP-binding cassette, sub-family C (CFTR/MRP), member 4 /	&GO:0048661; positive regulation of smooth muscle cell proliferation &GO:0006855; drug transmembrane transport	GO:0005624; membrane fraction GO:0005886; plasma membrane GO:0031088; platelet dense granule membrane GO:0016323; basolateral plasma membrane	&GO:0015662; ATPase activity, coupled to transmembrane movement of ions, phosphorylative mechanism &GO:0005524; ATP binding &GO:0015238; drug transmembrane transporter activity	NP_001157147	9.87e-23	ATP-binding cassette, sub-family C (CFTR/MRP), member 4 isoform 2 [Mus musculus]	5199	6.14634	5.30306	-0.843283	-3.15941	0.0178081
integrator complex subunit 12 /		GO:0005634; nucleus	&GO:0046872; metal ion binding &GO:0008270; zinc ion binding	CAG11487	1.02e-30	unnamed protein product [Tetraodon nigroviridis]	14544	6.14582	7.42972	1.2839	3.15731	0.0178576
SNAP-associated protein /	&GO:0072553; terminal button organization &GO:0007268; synaptic transmission &GO:0031629; synaptic vesicle fusion to presynaptic membrane &GO:0016188; synaptic vesicle maturation &GO:0016079; synaptic vesicle exocytosis &GO:0006887; exocytosis	GO:0031083; BLOC-1 complex GO:0031410; cytoplasmic vesicle GO:0005829; cytosol GO:0019717; synaptosome GO:0045202; synapse GO:0030054; cell junction GO:0005737; cytoplasm GO:0016020; membrane	&GO:0000149; SNARE binding &GO:0005515; protein binding	ACO08982	0	SNARE-associated protein Snapin [Osmerus mordax]	1364	10.2936	9.96244	-0.331184	-3.1562	0.0178838
				CAG02867	2.32e-19	unnamed protein product [Tetraodon nigroviridis]	5811	7.56435	8.13364	0.569284	3.1544	0.0179268
Fanconi anemia, complementation group E /	&GO:0008150; biological_process	GO:0005575; cellular_component	&GO:0003674; molecular_function	ACO09980	1.43e-21	Fanconi anemia group E protein [Osmerus mordax]	543	8.30098	7.2712	-1.02978	-3.15372	0.0179428
zgc:158345 /	&GO:0008150; biological_process	GO:0005575; cellular_component	&GO:0003674; molecular_function	NP_001076482	6.88e-32	hypothetical protein LOC100009644 [Danio rerio] >gi|124481611|gb|AAI33086.1| Zgc:158345 protein [Danio rerio]	8548	4.28524	3.13377	-1.15147	-3.15345	0.0179493
DOT1 domain-containing protein /	&GO:0008150; biological_process	GO:0005575; cellular_component	&GO:0003674; molecular_function	ZP_04862470	2.27e-09	conserved hypothetical protein [Clostridium botulinum D str. 1873] >gi|253561385|gb|EES90837.1| conserved hypothetical protein [Clostridium botulinum D str. 1873]	10711	16.8499	17.2843	0.434318	3.14927	0.018049
tight junction protein 3 /	&GO:0048871; multicellular organismal homeostasis &GO:0030104; water homeostasis	GO:0005923; tight junction		CAG04855	1.29e-30	unnamed protein product [Tetraodon nigroviridis]	10980	6.6146	5.25152	-1.36308	-3.14921	0.0180504
si:dkeyp-85e10.1 /	&GO:0008150; biological_process	GO:0005575; cellular_component	&GO:0005525; GTP binding &GO:0003924; GTPase activity	XP_003200593	0	PREDICTED: hypothetical protein LOC497432 [Danio rerio]	1079	4.25563	3.23297	-1.02266	-3.14919	0.018051
splA/ryanodine receptor domain and SOCS box containing 4a /	&GO:0035556; intracellular signal transduction		&GO:0004872; receptor activity	CAG01981	7.1e-37	unnamed protein product [Tetraodon nigroviridis]	4147	3.82221	4.84822	1.02601	3.14877	0.018061
enolase 1, (alpha) /	&GO:0006096; glycolysis	GO:0000015; phosphopyruvate hydratase complex	&GO:0016829; lyase activity &GO:0000287; magnesium ion binding &GO:0004634; phosphopyruvate hydratase activity	NP_997887	0	alpha-enolase [Danio rerio] >gi|47939355|gb|AAH71359.1| Enolase 1, (alpha) [Danio rerio]	3872	15.5093	16.3296	0.820299	3.14371	0.0181826
cleft lip and palate associated transmembrane protein 1, like /	&GO:0006915; apoptosis	GO:0016021; integral to membrane GO:0016020; membrane	&GO:0003674; molecular_function	CAF99394	4.66e-12	unnamed protein product [Tetraodon nigroviridis]	8773	6.25395	6.65424	0.400293	3.14284	0.0182037
				ACI34190	0.165713	Zinc transporter 7 [Salmo salar]	14763	6.73048	7.7379	1.00742	3.14173	0.0182306
zgc:56272 /	&GO:0016192; vesicle-mediated transport &GO:0006886; intracellular protein transport	GO:0016020; membrane	&GO:0005484; SNAP receptor activity	CBN81721	9.75e-18	Syntaxin-4 [Dicentrarchus labrax]	3949	5.00036	6.03027	1.02991	3.13644	0.018359
				No Hit			3527	8.00779	9.42375	1.41596	3.13606	0.0183683
peroxisomal trans-2-enoyl-CoA reductase /	&GO:0055114; oxidation-reduction process &GO:0008152; metabolic process	GO:0005575; cellular_component	&GO:0016491; oxidoreductase activity &GO:0005488; binding &GO:0003824; catalytic activity	CAF97665	1.25e-33	unnamed protein product [Tetraodon nigroviridis]	4454	7.87651	7.14147	-0.735037	-3.13546	0.018383
diacylglycerol O-acyltransferase homolog 1b (mouse) /	&GO:0008150; biological_process	GO:0016021; integral to membrane GO:0016020; membrane	&GO:0003674; molecular_function	CAG11944	0	unnamed protein product [Tetraodon nigroviridis]	11216	7.12388	5.67344	-1.45044	-3.1323	0.0184604
predicted gene 8994 /	&GO:0008150; biological_process	GO:0005575; cellular_component	&GO:0003674; molecular_function	No Hit			8806	11.0013	11.48	0.47868	3.13154	0.0184791
wu:fd12d03 /	&GO:0006333; chromatin assembly or disassembly &GO:0045449; regulation of transcription	GO:0000785; chromatin GO:0005634; nucleus	&GO:0004386; helicase activity &GO:0005524; ATP binding &GO:0003676; nucleic acid binding &GO:0046872; metal ion binding &GO:0003677; DNA binding &GO:0016818; hydrolase activity, acting on acid anhydrides, in phosphorus-containing anhydrides &GO:0008270; zinc io	CAF97831	0	unnamed protein product [Tetraodon nigroviridis]	12860	7.76535	6.73078	-1.03457	-3.12877	0.0185472
transmembrane and coiled-coil domain family 3 /		GO:0016021; integral to membrane GO:0016020; membrane		CAG04176	3.37e-18	unnamed protein product [Tetraodon nigroviridis]	8867	5.75359	4.9959	-0.75769	-3.12686	0.0185943
zgc:110410 /	&GO:0008150; biological_process	GO:0016021; integral to membrane GO:0016020; membrane	&GO:0003674; molecular_function	ADO28135	8.86e-19	glutamate (nmda) receptor-associated protein 1 [Ictalurus furcatus]	6559	6.04788	6.90631	0.85843	3.11894	0.0187913
zgc:110731 /	&GO:0006886; intracellular protein transport	GO:0005783; endoplasmic reticulum GO:0016021; integral to membrane		ACO09588	5.37e-20	B-cell receptor-associated protein 29 [Osmerus mordax]	5212	9.66366	8.96586	-0.697802	-3.11753	0.0188265
mannosyl (alpha-1,6-)-glycoprotein beta-1,2-N-acetylglucosaminyltransferase /	&GO:0018279; protein N-linked glycosylation via asparagine &GO:0044267; cellular protein metabolic process &GO:0006487; protein N-linked glycosylation &GO:0043687; post-translational protein modification &GO:0009312; oligosaccharide biosynthetic process &GO:000	GO:0005624; membrane fraction GO:0005795; Golgi stack GO:0016021; integral to membrane GO:0000139; Golgi membrane GO:0005794; Golgi apparatus GO:0016020; membrane	&GO:0005529; sugar binding &GO:0016757; transferase activity, transferring glycosyl groups &GO:0016740; transferase activity &GO:0008455; alpha-1,6-mannosylglycoprotein 2-beta-N-acetylglucosaminyltransferase activity	NP_001077344	0	alpha-1,6-mannosyl-glycoprotein 2-beta-N-acetylglucosaminyltransferase [Danio rerio] >gi|134025859|gb|AAI34939.1| Zgc:162268 protein [Danio rerio] >gi|220673087|emb|CAX13068.1| novel protein similar to vertebrate mannosyl (alpha-1,6-)-glycoprotein beta-1,	6848	7.67433	6.36677	-1.30756	-3.11703	0.018839
ribosomal protein L10a /	&GO:0006412; translation &GO:0006396; RNA processing	GO:0005840; ribosome GO:0005622; intracellular GO:0030529; ribonucleoprotein complex	&GO:0003735; structural constituent of ribosome &GO:0003723; RNA binding	AEG78428	0	60S ribosomal protein L10a [Epinephelus coioides] >gi|335955174|gb|AEH76593.1| ribosomal protein L10a [Epinephelus bruneus]	14664	17.9176	17.6886	-0.229013	-3.11651	0.0188521
clusterin (complement lysis inhibitor, SP-40,40, sulfated glycoprotein 2, testosterone-repressed prostate message 2, apolipo	&GO:0008219; cell death			CAI20925	6.24e-12	novel protein (zgc:73352) [Danio rerio]	10253	8.02049	9.46372	1.44323	3.11623	0.0188592
eukaryotic translation initiation factor 1B /	&GO:0006413; translational initiation &GO:0006412; translation		&GO:0003743; translation initiation factor activity	ABC94624	0	translation factor sui1-like [Ictalurus punctatus]	2812	14.9039	15.7271	0.823166	3.11363	0.0189244
ubiquitin-like modifier activating enzyme 3 /	&GO:0045116; protein neddylation &GO:0006464; protein modification process &GO:0008152; metabolic process	GO:0005575; cellular_component	&GO:0005488; binding &GO:0016874; ligase activity &GO:0005524; ATP binding &GO:0016881; acid-amino acid ligase activity &GO:0008641; small protein activating enzyme activity &GO:0003824; catalytic activity &GO:0000166; nucleotide binding	CBN81071	0	NEDD8-activating enzyme E1 catalytic subunit [Dicentrarchus labrax]	5845	6.74006	7.81788	1.07782	3.1108	0.0189961
				XP_003199032	0.215703	PREDICTED: hypothetical protein LOC100537707 [Danio rerio]	13877	7.04458	7.68343	0.638846	3.10988	0.0190194
zgc:162396 /	&GO:0008152; metabolic process		&GO:0008168; methyltransferase activity	ACQ58332	0	Trans-aconitate 3-methyltransferase [Anoplopoma fimbria]	3330	8.88899	7.92726	-0.961736	-3.10394	0.0191704
potassium voltage-gated channel, shaker-related subfamily, member 2 /	&GO:0006811; ion transport &GO:0055085; transmembrane transport &GO:0006810; transport &GO:0051259; protein oligomerization &GO:0006813; potassium ion transport	GO:0044224; juxtaparanode region of axon GO:0016021; integral to membrane GO:0008076; voltage-gated potassium channel complex GO:0016020; membrane	&GO:0005244; voltage-gated ion channel activity &GO:0005216; ion channel activity &GO:0005267; potassium channel activity &GO:0015271; outward rectifier potassium channel activity &GO:0005515; protein binding &GO:0005249; voltage-gated potassium channel activit	ADW24145	6.26e-33	potassium channel Kv1.1a [Lateolabrax japonicus]	10411	7.36539	8.02973	0.664341	3.09718	0.0193441
zgc:194486 /	&GO:0006468; protein phosphorylation	GO:0005575; cellular_component	&GO:0004672; protein kinase activity &GO:0016301; kinase activity &GO:0004674; protein serine/threonine kinase activity &GO:0005524; ATP binding &GO:0000166; nucleotide binding	XP_003217220	1.18e-31	PREDICTED: dual specificity mitogen-activated protein kinase kinase 4-like [Anolis carolinensis]	2779	7.97332	6.71655	-1.25677	-3.09492	0.0194025
small EDRK-rich factor 2 /	&GO:0008150; biological_process	GO:0005575; cellular_component	&GO:0003674; molecular_function	NP_001153807	6.87e-19	small EDRK-rich factor 2 [Danio rerio]	3476	6.70218	7.85437	1.1522	3.09347	0.01944
solute carrier family 7, (neutral amino acid transporter, y+ system) member 10 /	&GO:0055085; transmembrane transport &GO:0006865; amino acid transport &GO:0006810; transport	GO:0016021; integral to membrane GO:0016020; membrane	&GO:0015171; amino acid transmembrane transporter activity	XP_695808	1.43e-37	PREDICTED: asc-type amino acid transporter 1 [Danio rerio]	7062	3.57965	4.43146	0.851809	3.09327	0.0194452
GLI pathogenesis-related 1 /		GO:0005576; extracellular region		ACN09830	0	GLIPR1-like protein 1 precursor [Salmo salar] >gi|223671991|gb|ACN12177.1| GLIPR1-like protein 1 precursor [Salmo salar]	12153	3.41524	5.1948	1.77956	3.09246	0.0194662
				XP_003200249	1.1e-08	PREDICTED: cortexin-2-like isoform 1 [Danio rerio] >gi|326675007|ref|XP_003200250.1| PREDICTED: cortexin-2-like isoform 2 [Danio rerio]	15540	5.15376	4.47117	-0.682595	-3.09118	0.0194994
RNA binding motif, single stranded interacting protein /	&GO:0008150; biological_process	GO:0005575; cellular_component	&GO:0003676; nucleic acid binding &GO:0003723; RNA binding &GO:0000166; nucleotide binding	XP_001507141	0	PREDICTED: RNA-binding motif, single-stranded-interacting protein 3 [Ornithorhynchus anatinus]	11889	6.70632	7.82853	1.12222	3.08799	0.0195827
ribonucleotide reductase M2 B (TP53 inducible) /	&GO:0001822; kidney development &GO:0006264; mitochondrial DNA replication &GO:0009200; deoxyribonucleoside triphosphate metabolic process &GO:0006260; DNA replication &GO:0009263; deoxyribonucleotide biosynthetic process &GO:0055114; oxidation-reduction proces	GO:0005654; nucleoplasm GO:0005730; nucleolus GO:0005737; cytoplasm GO:0005634; nucleus	&GO:0046914; transition metal ion binding &GO:0016491; oxidoreductase activity &GO:0004748; ribonucleoside-diphosphate reductase activity	NP_001007164	0	ribonucleoside-diphosphate reductase subunit M2 B [Danio rerio] >gi|29561808|emb|CAD87804.1| novel protein similar to vertebrate ribonucleotide reductase M2 B (TP53 inducible) (RRM2B) [Danio rerio]	14426	5.76253	6.35865	0.596124	3.08489	0.019664
short chain dehydrogenase/reductase family 16C, member 5 /	&GO:0050908; detection of light stimulus involved in visual perception &GO:0055114; oxidation-reduction process &GO:0042572; retinol metabolic process &GO:0042574; retinal metabolic process &GO:0043616; keratinocyte proliferation &GO:0008152; metabolic process	GO:0005783; endoplasmic reticulum GO:0005789; endoplasmic reticulum membrane GO:0016021; integral to membrane GO:0005575; cellular_component GO:0000299; integral to membrane of membrane fraction GO:0016020; membrane	&GO:0004745; retinol dehydrogenase activity &GO:0005488; binding &GO:0016491; oxidoreductase activity &GO:0003824; catalytic activity	ADX97170	0	short chain dehydrogenase/reductase family 16c member 5 [Perca flavescens]	9841	13.155	12.7799	-0.375138	-3.08466	0.0196699
cytochrome c oxidase subunit VIIa polypeptide 2 like /		GO:0005746; mitochondrial respiratory chain	&GO:0004129; cytochrome-c oxidase activity &GO:0009055; electron carrier activity	CBN81583	0	'Cytochrome c oxidase subunit VIIa-related protein, mitochondrial' [Dicentrarchus labrax]	12220	13.0216	12.6363	-0.385293	-3.08312	0.0197105
zgc:92174 /	&GO:0008150; biological_process	GO:0016021; integral to membrane GO:0016020; membrane	&GO:0003674; molecular_function	ACO09183	0	Tetraspanin-4 [Osmerus mordax]	1443	4.32227	3.26476	-1.05751	-3.08237	0.0197301
				No Hit			1298	3.30962	4.63101	1.32139	3.07987	0.0197963
complement factor H /	&GO:0008150; biological_process	GO:0005575; cellular_component	&GO:0003674; molecular_function	NP_001186119	2.11e-25	complement factor H [Danio rerio] >gi|300719704|gb|ADK32771.1| complement factor H [Danio rerio]	5917	16.7441	16.2739	-0.470206	-3.07681	0.0198773
zgc:114121 /	&GO:0008150; biological_process	GO:0005575; cellular_component	&GO:0003674; molecular_function	NP_001020649	2.39e-32	coiled-coil domain-containing protein 77 [Danio rerio] >gi|66910487|gb|AAH97180.1| Zgc:114121 [Danio rerio]	4611	6.9655	5.85129	-1.11421	-3.07671	0.01988
si:dkey-3h3.3 /			&GO:0046872; metal ion binding &GO:0008270; zinc ion binding	AAI60628	6.57e-30	Si:dkey-3h3.3 protein [Danio rerio]	12637	4.15166	3.2093	-0.942355	-3.07499	0.0199258
zgc:123180 /	&GO:0008150; biological_process	GO:0005575; cellular_component	&GO:0003674; molecular_function	ACQ58101	3.5e-34	C12orf31 homolog [Anoplopoma fimbria] >gi|229367438|gb|ACQ58699.1| C12orf31 homolog [Anoplopoma fimbria]	1362	12.7566	11.8556	-0.901077	-3.07357	0.0199637
				No Hit			10385	5.57324	3.45297	-2.12027	-3.07236	0.0199959
				AEA39737	3.94e-11	linker for activation of T-cells family member 2 [Epinephelus coioides]	14728	6.91363	6.33379	-0.579843	-3.07129	0.0200245
casein kinase 1, delta b /	&GO:0032436; positive regulation of proteasomal ubiquitin-dependent protein catabolic process &GO:0006468; protein phosphorylation &GO:0000086; G2/M transition of mitotic cell cycle &GO:0000278; mitotic cell cycle &GO:0042752; regulation of circadian rhythm GO	GO:0005829; cytosol GO:0005737; cytoplasm GO:0005634; nucleus	&GO:0004672; protein kinase activity &GO:0016301; kinase activity &GO:0004674; protein serine/threonine kinase activity &GO:0005524; ATP binding &GO:0016740; transferase activity &GO:0000166; nucleotide binding &GO:0005515; protein binding	XP_003429905	1.88e-05	PREDICTED: LOW QUALITY PROTEIN: casein kinase I isoform delta-like [Ornithorhynchus anatinus]	11541	3.99867	5.04369	1.04502	3.06935	0.0200767
leucine-rich, glioma inactivated 1a /	&GO:0007420; brain development &GO:0007626; locomotory behavior	GO:0005575; cellular_component		AAU87573	0	LGI1b [Takifugu rubripes]	8449	4.48543	6.36748	1.88205	3.06862	0.0200962
transmembrane protein 106A /		GO:0016021; integral to membrane		ACI67002	2.27e-14	Transmembrane protein 106B [Salmo salar] >gi|209736648|gb|ACI69193.1| Transmembrane protein 106B [Salmo salar]	13888	10.7737	12.1139	1.34021	3.06736	0.0201302
tetratricopeptide repeat domain 39C /	&GO:0008150; biological_process	GO:0005575; cellular_component		CAG07615	2.7e-36	unnamed protein product [Tetraodon nigroviridis]	4709	3.44046	2.57831	-0.862149	-3.06643	0.0201552
N-myristoyltransferase 2 /	&GO:0006499; N-terminal protein myristoylation		&GO:0008415; acyltransferase activity &GO:0016740; transferase activity &GO:0004379; glycylpeptide N-tetradecanoyltransferase activity	CBN81426	7.22e-29	Glycylpeptide N-tetradecanoyltransferase 1 [Dicentrarchus labrax]	14469	3.57335	5.41715	1.8438	3.06466	0.0202029
protein kinase C, alpha /	&GO:0035556; intracellular signal transduction	GO:0005575; cellular_component	&GO:0046872; metal ion binding	XP_002662450	0	PREDICTED: protein kinase C alpha type [Danio rerio]	11308	5.53939	4.83196	-0.707438	-3.06263	0.0202578
CCR4-NOT transcription complex, subunit 1 /	&GO:0006350; transcription &GO:0016070; RNA metabolic process &GO:0016071; mRNA metabolic process &GO:0000288; nuclear-transcribed mRNA catabolic process, deadenylation-dependent decay &GO:0000289; nuclear-transcribed mRNA poly(A) tail shortening &GO:0045449; r	GO:0005829; cytosol GO:0005575; cellular_component		CAG12368	0	unnamed protein product [Tetraodon nigroviridis]	7324	3.16907	4.92869	1.75961	3.06212	0.0202717
listerin E3 ubiquitin protein ligase 1 /			&GO:0005488; binding &GO:0016874; ligase activity &GO:0046872; metal ion binding &GO:0008270; zinc ion binding	CAG00481	0	unnamed protein product [Tetraodon nigroviridis]	2685	6.95476	7.70286	0.748103	3.05946	0.0203441
pellino homolog 2 (Drosophila) /	&GO:0008150; biological_process	GO:0005575; cellular_component	&GO:0003674; molecular_function	CAG10586	2.07e-28	unnamed protein product [Tetraodon nigroviridis]	720	3.83898	5.49934	1.66036	3.05821	0.0203782
solute carrier family 30 (zinc transporter), member 7 /	&GO:0006811; ion transport &GO:0055085; transmembrane transport &GO:0006810; transport &GO:0006829; zinc ion transport &GO:0006812; cation transport	GO:0016021; integral to membrane GO:0005794; Golgi apparatus GO:0016020; membrane	&GO:0008324; cation transmembrane transporter activity &GO:0005385; zinc ion transmembrane transporter activity	AAI54235	9.62e-41	Solute carrier family 30 (zinc transporter), member 7 [Danio rerio]	13681	9.70992	10.5224	0.812468	3.0579	0.0203865
osteoclast stimulating factor 1 /		GO:0005737; cytoplasm		NP_001134400	0	osteoclast-stimulating factor 1 [Salmo salar] >gi|209733018|gb|ACI67378.1| Osteoclast-stimulating factor 1 [Salmo salar]	8293	8.34531	7.33049	-1.01482	-3.05538	0.0204556
neurofibromin 1b /	&GO:0043473; pigmentation &GO:0001568; blood vessel development &GO:0045124; regulation of bone resorption &GO:0007519; skeletal muscle tissue development &GO:0021987; cerebral cortex development &GO:0046929; negative regulation of neurotransmitter secretion GO	GO:0005624; membrane fraction GO:0030424; axon GO:0014069; postsynaptic density GO:0043234; protein complex GO:0005622; intracellular GO:0019717; synaptosome GO:0005737; cytoplasm GO:0030425; dendrite GO:0005634; nucleus	&GO:0005488; binding &GO:0005096; GTPase activator activity &GO:0005099; Ras GTPase activator activity &GO:0045545; syndecan binding &GO:0005515; protein binding &GO:0008017; microtubule binding	AAD15839	0	neurofibromatosis type 1 [Takifugu rubripes]	4513	5.23677	4.33935	-0.897416	-3.05529	0.020458
							5575	4.83331	8.59348	3.76017	3.05245	0.0205361
ATPase coupling factor 6 /	&GO:0015992; proton transport &GO:0015986; ATP synthesis coupled proton transport	GO:0000276; mitochondrial proton-transporting ATP synthase complex, coupling factor F(o) GO:0005756; mitochondrial proton-transporting ATP synthase, central stalk	&GO:0008553; hydrogen-exporting ATPase activity, phosphorylative mechanism	EFX84862	5.95e-23	hypothetical protein DAPPUDRAFT_230573 [Daphnia pulex]	5102	4.07669	3.19968	-0.877012	-3.05187	0.020552
laminin, beta 3 /	&GO:0034329; cell junction assembly &GO:0007155; cell adhesion &GO:0031581; hemidesmosome assembly &GO:0050873; brown fat cell differentiation &GO:0008544; epidermis development	GO:0005610; laminin-5 complex GO:0005604; basement membrane GO:0005576; extracellular region	&GO:0032403; protein complex binding &GO:0005198; structural molecule activity &GO:0005515; protein binding	CBN80951	4.01e-32	Laminin subunit beta-3 [Dicentrarchus labrax]	2398	5.15772	6.38977	1.23205	3.05094	0.0205777
apolipoprotein A-IV /	&GO:0006869; lipid transport &GO:0042157; lipoprotein metabolic process	GO:0005576; extracellular region	&GO:0008289; lipid binding	ACQ58359	0	Apolipoprotein A-IV precursor [Anoplopoma fimbria]	15274	16.7912	13.8152	-2.97598	-3.04524	0.0207355
BTAF1 RNA polymerase II, B-TFIID transcription factor-associated, (Mot1 homolog, S. cerevisiae) /	&GO:0008150; biological_process	GO:0005575; cellular_component	&GO:0004386; helicase activity &GO:0003674; molecular_function &GO:0005488; binding &GO:0003676; nucleic acid binding &GO:0005524; ATP binding &GO:0003677; DNA binding	NP_001152878	0	TATA-binding protein-associated factor 172 [Danio rerio] >gi|220678558|emb|CAX13537.1| novel protein similar to H.sapiens BTAF1, BTAF1 RNA polymerase II, B-TFIID transcription factor-associated, 170kDa (Mot1 homolog, S. cerevisiae) (BTAF1) [Danio rerio] >	10448	9.70466	10.3119	0.607205	3.04147	0.0208406
basic transcription factor 3-like 4 /	&GO:0008150; biological_process	GO:0005575; cellular_component	&GO:0003674; molecular_function	XP_002663755	1.67e-41	PREDICTED: transcription factor BTF3 homolog 4-like [Danio rerio]	10703	8.42653	7.90326	-0.523267	-3.03713	0.0209622
				CAG07884	1.29e-11	unnamed protein product [Tetraodon nigroviridis]	7344	12.8451	14.1953	1.35014	3.03657	0.0209781
zgc:85939 /	&GO:0008150; biological_process	GO:0005575; cellular_component	&GO:0003674; molecular_function	ACN11498	1.65e-09	Angio-associated migratory cell protein [Salmo salar]	9974	9.56125	10.4724	0.911174	3.03401	0.0210503
LYR motif containing 5b /	&GO:0008150; biological_process	GO:0005575; cellular_component	&GO:0003674; molecular_function	CAF96317	5.33e-16	unnamed protein product [Tetraodon nigroviridis]	3713	5.83271	5.0406	-0.792104	-3.03369	0.0210592
				XP_002663997	3.27e-21	PREDICTED: hypothetical protein LOC100334236 [Danio rerio]	3976	7.11477	6.34206	-0.772711	-3.0306	0.0211468
ERO1-like (S. cerevisiae) /	&GO:0030968; endoplasmic reticulum unfolded protein response &GO:0006810; transport &GO:0022900; electron transport chain &GO:0006464; protein modification process &GO:0009266; response to temperature stimulus &GO:0051085; chaperone mediated protein folding req	GO:0005783; endoplasmic reticulum GO:0005624; membrane fraction GO:0005789; endoplasmic reticulum membrane GO:0005788; endoplasmic reticulum lumen GO:0005792; microsome GO:0016020; membrane	&GO:0050660; flavin adenine dinucleotide binding &GO:0016671; oxidoreductase activity, acting on a sulfur group of donors, disulfide as acceptor &GO:0016491; oxidoreductase activity &GO:0015036; disulfide oxidoreductase activity	XP_002718351	0	PREDICTED: ERO1-like [Oryctolagus cuniculus]	7088	6.06707	8.14587	2.0788	3.02993	0.0211658
dedicator of cytokinesis 8 /			&GO:0005525; GTP binding &GO:0005085; guanyl-nucleotide exchange factor activity &GO:0051020; GTPase binding	CAG10894	0	unnamed protein product [Tetraodon nigroviridis]	6343	10.4238	9.19813	-1.22567	-3.02973	0.0211717
pleckstrin homology domain containing, family A (phosphoinositide binding specific) member 8 /	&GO:0015031; protein transport &GO:0006810; transport &GO:0046836; glycolipid transport	GO:0005737; cytoplasm	&GO:0051861; glycolipid binding &GO:0017089; glycolipid transporter activity	ABF22390	9.04e-24	pleckstrin homology domain containing family A member 8 [Takifugu rubripes]	8526	6.57596	7.65149	1.07553	3.02868	0.0212014
				NP_001139952	0.0435911	NIF3-like protein 1 [Salmo salar] >gi|221220378|gb|ACM08850.1| NIF3-like protein 1 [Salmo salar]	3565	7.16901	6.11408	-1.05492	-3.02852	0.0212059
				No Hit			3835	10.2516	11.3454	1.09377	3.02602	0.0212773
				XP_003035137	0.482308	hypothetical protein SCHCODRAFT_232549 [Schizophyllum commune H4-8] >gi|300108833|gb|EFJ00235.1| hypothetical protein SCHCODRAFT_232549 [Schizophyllum commune H4-8]	6256	13.3443	11.7716	-1.57274	-3.02514	0.0213026
zgc:64106 /	&GO:0055114; oxidation-reduction process &GO:0008152; metabolic process	GO:0005575; cellular_component	&GO:0016491; oxidoreductase activity &GO:0005488; binding &GO:0003824; catalytic activity	CBN81124	1.92e-37	Retinol dehydrogenase 11 (All-trans/9-cis/11-cis) [Dicentrarchus labrax]	10485	10.3772	9.36069	-1.01655	-3.02371	0.0213434
zgc:162972 /	&GO:0008150; biological_process	GO:0005622; intracellular	&GO:0003676; nucleic acid binding &GO:0008270; zinc ion binding	XP_003198431	5.05e-22	PREDICTED: gastrula zinc finger protein XlCGF57.1 [Danio rerio]	2409	4.39836	3.05044	-1.34792	-3.02341	0.0213522
tsukushi small leucine rich proteoglycan homolog (Xenopus laevis) /	&GO:0007275; multicellular organismal development	GO:0005576; extracellular region		CAF94454	8.3e-33	unnamed protein product [Tetraodon nigroviridis]	1453	7.04363	8.67178	1.62815	3.01867	0.0214886
CUE domain containing 2 /		GO:0005737; cytoplasm GO:0005634; nucleus		CAF98654	0	unnamed protein product [Tetraodon nigroviridis]	14647	3.78085	2.87319	-0.907657	-3.01787	0.0215115
prohibitin 2 /		GO:0016020; membrane		NP_001134876	0	prohibitin 2 [Salmo salar] >gi|209736780|gb|ACI69259.1| Prohibitin-2 [Salmo salar]	14648	10.1079	9.55749	-0.550367	-3.00962	0.0217518
zgc:92406 /			&GO:0020037; heme binding &GO:0005506; iron ion binding &GO:0046872; metal ion binding &GO:0004497; monooxygenase activity &GO:0009055; electron carrier activity	CAF98424	5.8e-31	unnamed protein product [Tetraodon nigroviridis]	15391	10.8542	9.75724	-1.09697	-3.00832	0.0217898
				No Hit			6815	11.137	10.7365	-0.400482	-3.00774	0.021807
dehydrogenase/reductase (SDR family) X-linked /	&GO:0055114; oxidation-reduction process &GO:0008152; metabolic process		&GO:0016491; oxidoreductase activity &GO:0005488; binding &GO:0003824; catalytic activity	XP_002660553	0	PREDICTED: dehydrogenase/reductase SDR family member on chromosome X [Danio rerio] >gi|220673044|emb|CAX13763.1| novel protein similar to H.sapiens DHRSX, dehydrogenase/reductase (SDR family) X-linked (DHRSX) [Danio rerio] >gi|220678461|emb|CAX13756.1| no	11996	8.03245	6.5712	-1.46125	-3.00759	0.0218114
				CAF94573	1.96e-18	unnamed protein product [Tetraodon nigroviridis]	12431	5.66539	4.19413	-1.47126	-3.00742	0.0218162
RIKEN cDNA 5430411K18 gene /	&GO:0008150; biological_process	GO:0005575; cellular_component	&GO:0003674; molecular_function	CAG07847	3.46e-15	unnamed protein product [Tetraodon nigroviridis]	5349	6.49459	5.26555	-1.22903	-3.00671	0.0218371
RIKEN cDNA 1700123O20 gene /	&GO:0008150; biological_process	GO:0005575; cellular_component	&GO:0003674; molecular_function	CAF97704	3.5e-31	unnamed protein product [Tetraodon nigroviridis] >gi|47228080|emb|CAF97709.1| unnamed protein product [Tetraodon nigroviridis]	14079	6.63743	5.94837	-0.689066	-3.00588	0.0218615
kinetochore associated 2-like /	&GO:0051301; cell division &GO:0007067; mitosis &GO:0007049; cell cycle	GO:0000776; kinetochore GO:0000775; chromosome, centromeric region GO:0005634; nucleus		NP_001167274	0	kinetochore protein NDC80 homolog [Salmo salar] >gi|223648984|gb|ACN11250.1| Kinetochore protein NDC80 homolog [Salmo salar]	2860	4.68022	6.41994	1.73972	3.00222	0.0219696
vaccinia related kinase 3 /	&GO:0006468; protein phosphorylation &GO:0032516; positive regulation of phosphoprotein phosphatase activity &GO:0070373; negative regulation of ERK1 and ERK2 cascade	GO:0005634; nucleus	&GO:0004672; protein kinase activity &GO:0005524; ATP binding &GO:0019903; protein phosphatase binding &GO:0005515; protein binding &GO:0000166; nucleotide binding	NP_001158804	1.85e-32	serine/threonine-protein kinase VRK3 [Salmo salar] >gi|223647490|gb|ACN10503.1| Serine/threonine-protein kinase VRK3 [Salmo salar]	13380	3.35949	4.11281	0.753322	2.99901	0.0220647
thiamine triphosphatase /	&GO:0006772; thiamine metabolic process &GO:0006171; cAMP biosynthetic process &GO:0006355; regulation of transcription, DNA-dependent	GO:0005622; intracellular GO:0005634; nucleus	&GO:0043565; sequence-specific DNA binding &GO:0050333; thiamin-triphosphatase activity &GO:0003700; sequence-specific DNA binding transcription factor activity &GO:0030528; transcription regulator activity &GO:0004016; adenylate cyclase activity &GO:0008270; z	XP_001335082	6.45e-37	PREDICTED: hypothetical protein LOC795005 [Danio rerio]	14297	3.24066	2.68011	-0.56055	-2.99899	0.0220652
secreted frizzled-related protein 1a /	&GO:0001654; eye development &GO:0007275; multicellular organismal development &GO:0016055; Wnt receptor signaling pathway			NP_001098307	2.4e-24	secreted frizzled-related protein 1 [Oryzias latipes] >gi|45378922|gb|AAS59408.1| secreted frizzled-related protein 1 [Oryzias latipes]	1591	4.92778	6.43957	1.51179	2.99494	0.022186
mitogen-activated protein kinase kinase kinase kinase 3 /	&GO:0006468; protein phosphorylation &GO:0007243; intracellular protein kinase cascade &GO:0006950; response to stress		&GO:0005083; small GTPase regulator activity &GO:0004674; protein serine/threonine kinase activity &GO:0005524; ATP binding &GO:0016740; transferase activity &GO:0000166; nucleotide binding	CAG00278	0	unnamed protein product [Tetraodon nigroviridis]	6372	3.6888	5.40672	1.71792	2.99426	0.0222065
dynamin 2 /	&GO:0016044; cellular membrane organization &GO:0045941; positive regulation of transcription &GO:0033572; transferrin transport &GO:0060026; convergent extension &GO:0043065; positive regulation of apoptosis &GO:0045449; regulation of transcription &GO:0031623;	GO:0014069; postsynaptic density GO:0005856; cytoskeleton GO:0005829; cytosol GO:0005886; plasma membrane GO:0045211; postsynaptic membrane GO:0000139; Golgi membrane GO:0005874; microtubule GO:0030054; cell junction GO:0045202; synapse GO:0005737; cytopl	&GO:0003774; motor activity &GO:0005525; GTP binding &GO:0019899; enzyme binding &GO:0003924; GTPase activity &GO:0016563; transcription activator activity &GO:0016787; hydrolase activity &GO:0000166; nucleotide binding &GO:0005515; protein binding &GO:0008017; mi	XP_867981	3.85e-06	PREDICTED: dynamin-2 isoform 17 [Canis lupus familiaris]	10899	3.96495	3.09274	-0.872204	-2.99203	0.0222731
				XP_701610	4.43e-18	PREDICTED: hypothetical protein LOC368413 [Danio rerio]	3317	6.05805	5.02511	-1.03294	-2.99011	0.022331
homocysteine-inducible, endoplasmic reticulum stress-inducible, ubiquitin-like domain member 1 /		GO:0005575; cellular_component	&GO:0003674; molecular_function	ABA42815	1.11e-29	homocysteine-responsive ER-resident ubiquitin-like domain member 1 [Salmo salar]	4179	4.41804	5.70177	1.28373	2.98871	0.0223732
				CAG12095	5.01e-30	unnamed protein product [Tetraodon nigroviridis]	1873	2.92927	4.87438	1.94511	2.98858	0.0223771
fibulin 5 /			&GO:0005509; calcium ion binding	CAF96616	0	unnamed protein product [Tetraodon nigroviridis]	15251	8.15503	6.78359	-1.37144	-2.98531	0.022476
cell division cycle 42 (GTP binding protein, 25kDa) /	&GO:0007264; small GTPase mediated signal transduction	GO:0005886; plasma membrane GO:0005622; intracellular	&GO:0005525; GTP binding &GO:0000166; nucleotide binding	CAG04001	0	unnamed protein product [Tetraodon nigroviridis]	3626	6.28434	5.86635	-0.417988	-2.98522	0.0224786
				CAG00498	5.44e-13	unnamed protein product [Tetraodon nigroviridis]	2808	6.27938	5.70889	-0.570496	-2.98392	0.022518
staphylococcal nuclease and tudor domain containing 1 /	&GO:0044419; interspecies interaction between organisms &GO:0031047; gene silencing by RNA &GO:0045449; regulation of transcription	GO:0016442; RNA-induced silencing complex GO:0042470; melanosome GO:0005737; cytoplasm GO:0005634; nucleus	&GO:0003676; nucleic acid binding &GO:0004518; nuclease activity &GO:0003712; transcription cofactor activity &GO:0005515; protein binding	NP_989183	1.05e-27	staphylococcal nuclease and tudor domain containing protein 1 [Xenopus (Silurana) tropicalis] >gi|38649109|gb|AAH63211.1| staphylococcal nuclease domain containing 1 [Xenopus (Silurana) tropicalis]	4375	7.61154	8.8779	1.26636	2.9834	0.0225341
G protein-coupled receptor kinase interactor 2 /	&GO:0032312; regulation of ARF GTPase activity	GO:0005654; nucleoplasm GO:0016023; cytoplasmic membrane-bounded vesicle GO:0043234; protein complex GO:0005634; nucleus	&GO:0048365; Rac GTPase binding &GO:0019901; protein kinase binding &GO:0008270; zinc ion binding &GO:0008060; ARF GTPase activator activity &GO:0005515; protein binding	CAF99237	1.81e-40	unnamed protein product [Tetraodon nigroviridis]	7720	7.07052	6.35894	-0.71158	-2.98136	0.022596
jagged 1 /	&GO:0042491; auditory receptor cell differentiation &GO:0001709; cell fate determination &GO:0030334; regulation of cell migration &GO:0002011; morphogenesis of an epithelial sheet &GO:0007219; Notch signaling pathway &GO:0007275; multicellular organismal devel	GO:0005886; plasma membrane GO:0005576; extracellular region GO:0005887; integral to plasma membrane GO:0016020; membrane	&GO:0005509; calcium ion binding &GO:0008083; growth factor activity &GO:0005198; structural molecule activity &GO:0005112; Notch binding	No Hit			15736	6.89371	4.93719	-1.95652	-2.979	0.0226682
cystatin C /		GO:0005576; extracellular region	&GO:0004869; cysteine-type endopeptidase inhibitor activity &GO:0030414; peptidase inhibitor activity	ACO14463	6.77e-11	Cystatin precursor [Esox lucius]	3382	16.6991	15.9883	-0.71086	-2.97752	0.0227133
toll-like receptor 3 /	&GO:0009615; response to virus &GO:0045087; innate immune response &GO:0009617; response to bacterium &GO:0007165; signal transduction	GO:0016021; integral to membrane GO:0031224; intrinsic to membrane GO:0016020; membrane	&GO:0004872; receptor activity &GO:0005515; protein binding &GO:0004888; transmembrane receptor activity	ADZ76423	0	TLR3 [Epinephelus coioides]	9591	6.04377	7.14705	1.10329	2.9771	0.0227265
solute carrier family 11 (proton-coupled divalent metal ion transporters), member 2 /	&GO:0046688; response to copper ion &GO:0010038; response to metal ion &GO:0006810; transport &GO:0042541; hemoglobin biosynthetic process &GO:0010039; response to iron ion &GO:0035162; embryonic hemopoiesis	GO:0016020; membrane	&GO:0005381; iron ion transmembrane transporter activity &GO:0005215; transporter activity	AAX86980	3.35e-42	natural resistance-associated macrophage protein [Paralichthys olivaceus]	13797	5.28107	7.59872	2.31765	2.97618	0.0227547
				ADJ80991	0.000355	CR1-3 [Lycodichthys dearborni]	5373	3.25384	2.51232	-0.741512	-2.97479	0.0227973
zgc:101616 /	&GO:0051301; cell division &GO:0007067; mitosis &GO:0007049; cell cycle	GO:0005575; cellular_component	&GO:0003674; molecular_function	CAG10086	5.95e-15	unnamed protein product [Tetraodon nigroviridis]	1494	7.89125	7.2443	-0.64695	-2.97251	0.0228675
churchill domain containing 1 /	&GO:0042661; regulation of mesodermal cell fate specification &GO:0042074; cell migration involved in gastrulation &GO:0006350; transcription &GO:0030334; regulation of cell migration &GO:0045941; positive regulation of transcription &GO:0007275; multicellular		&GO:0046872; metal ion binding &GO:0016563; transcription activator activity &GO:0008270; zinc ion binding	NP_001135054	0	Churchill protein [Salmo salar] >gi|209738324|gb|ACI70031.1| Churchill protein [Salmo salar]	4435	9.19905	9.94875	0.749705	2.97062	0.022926
diacylglycerol O-acyltransferase homolog 1b (mouse) /	&GO:0008150; biological_process	GO:0016021; integral to membrane GO:0016020; membrane	&GO:0003674; molecular_function	CAG10815	1.2e-15	unnamed protein product [Tetraodon nigroviridis]	1613	2.82706	5.01367	2.18661	2.96927	0.022968
surfeit 6 /	&GO:0007507; heart development			O57594	7.48e-10	RecName: Full=Surfeit locus protein 6 homolog >gi|2826822|emb|CAA75446.1| surfeit protein 6 [Takifugu rubripes]	9930	7.30647	6.32271	-0.98376	-2.96919	0.0229705
tumor susceptibility gene 101 /	&GO:0051246; regulation of protein metabolic process &GO:0015031; protein transport &GO:0043687; post-translational protein modification &GO:0006464; protein modification process	GO:0005575; cellular_component	&GO:0019787; small conjugating protein ligase activity	CAG02394	9.42e-40	unnamed protein product [Tetraodon nigroviridis]	10902	7.70274	8.56166	0.858924	2.96733	0.0230283
odorant receptor, family H, subfamily 129, member 1 /	&GO:0007186; G-protein coupled receptor protein signaling pathway	GO:0016021; integral to membrane	&GO:0004872; receptor activity	ABC43444	1.09e-21	odorant receptor [Takifugu rubripes]	3157	3.73944	4.40345	0.664003	2.96719	0.0230327
				No Hit			2776	3.46999	2.9124	-0.557588	-2.96686	0.0230429
glycosyltransferase 1 domain containing 1 /	&GO:0009058; biosynthetic process			XP_002753201	4.94e-22	PREDICTED: glycosyltransferase 1 domain-containing protein 1-like [Callithrix jacchus]	9568	3.14396	5.09455	1.95059	2.96541	0.0230882
protein tyrosine phosphatase, receptor type, f, b /	&GO:0007155; cell adhesion &GO:0016311; dephosphorylation &GO:0006470; protein dephosphorylation	GO:0016021; integral to membrane GO:0016020; membrane	&GO:0016791; phosphatase activity &GO:0004721; phosphoprotein phosphatase activity &GO:0004872; receptor activity &GO:0016787; hydrolase activity &GO:0004725; protein tyrosine phosphatase activity	CAG07162	5.71e-18	unnamed protein product [Tetraodon nigroviridis]	12929	6.02461	5.36803	-0.656584	-2.96484	0.0231059
nucleoporin like 1 /		GO:0005643; nuclear pore		CAF94428	4.38e-34	unnamed protein product [Tetraodon nigroviridis]	14475	6.39235	7.26163	0.869282	2.96408	0.0231297
sterile alpha motif domain containing 14 /	&GO:0008150; biological_process	GO:0005575; cellular_component	&GO:0003674; molecular_function	XP_003222712	1.94e-18	PREDICTED: neurabin-2-like [Anolis carolinensis]	8167	2.74088	5.18168	2.4408	2.95946	0.0232746
zgc:112263 /	&GO:0008150; biological_process	GO:0016021; integral to membrane	&GO:0003674; molecular_function	ADO28145	8.08e-41	elongation of very long chain fatty acids protein 4 [Ictalurus furcatus]	7116	8.90106	7.24128	-1.65978	-2.9578	0.0233268
abhydrolase domain containing 3 /			&GO:0004091; carboxylesterase activity	CAG09160	0	unnamed protein product [Tetraodon nigroviridis]	8025	7.81551	9.8176	2.00208	2.9554	0.0234028
adenosine kinase /	&GO:0042102; positive regulation of T cell proliferation &GO:0006175; dATP biosynthetic process &GO:0006166; purine ribonucleoside salvage &GO:0016310; phosphorylation &GO:0046085; adenosine metabolic process	GO:0005829; cytosol GO:0005634; nucleus	&GO:0016301; kinase activity &GO:0005524; ATP binding &GO:0016773; phosphotransferase activity, alcohol group as acceptor &GO:0046872; metal ion binding &GO:0004001; adenosine kinase activity &GO:0016740; transferase activity &GO:0000166; nucleotide binding	CBN81496	1.89e-42	Adenosine kinase [Dicentrarchus labrax]	5508	6.25973	5.30456	-0.955168	-2.95368	0.0234572
KIAA0467 /		GO:0005777; peroxisome		XP_539649	2.38e-40	PREDICTED: protein SZT2 [Canis lupus familiaris]	12199	4.77401	5.99283	1.21882	2.95035	0.0235632
				No Hit			8919	7.73613	6.64398	-1.09215	-2.94596	0.0237036
				No Hit			7003	5.4095	4.37256	-1.03694	-2.94428	0.0237575
acylphosphatase 1, erythrocyte (common) type /	&GO:0006796; phosphate metabolic process		&GO:0003998; acylphosphatase activity &GO:0016787; hydrolase activity	NP_001039447	4.67e-20	acylphosphatase-1 [Bos taurus] >gi|109914476|sp|P41500.2|ACYP1_BOVIN RecName: Full=Acylphosphatase-1; AltName: Full=Acylphosphatase, erythrocyte/testis isozyme; AltName: Full=Acylphosphatase, organ-common type isozyme; AltName: Full=Acylphosphate phosphoh	9366	3.45535	2.78089	-0.67446	-2.94402	0.0237659
zinc finger protein 438 /	&GO:0008150; biological_process	GO:0005622; intracellular	&GO:0008270; zinc ion binding	CAF98828	4.26e-13	unnamed protein product [Tetraodon nigroviridis]	4127	3.98993	3.42928	-0.560647	-2.9434	0.0237859
septin 9 /	&GO:0051291; protein heterooligomerization &GO:0007049; cell cycle	GO:0005874; microtubule GO:0001725; stress fiber GO:0048471; perinuclear region of cytoplasm	&GO:0005525; GTP binding &GO:0000166; nucleotide binding	XP_002935968	4.33e-10	PREDICTED: septin-9 isoform 2 [Xenopus (Silurana) tropicalis]	5034	3.65767	2.74068	-0.916988	-2.94172	0.0238402
							6724	4.93432	8.50833	3.57401	2.93917	0.0239225
RIKEN cDNA 2510006D16 gene /	&GO:0008150; biological_process	GO:0016021; integral to membrane GO:0005575; cellular_component GO:0016020; membrane	&GO:0003674; molecular_function	ACQ58876	0	UPF0546 membrane protein C1orf91 homolog [Anoplopoma fimbria]	2319	8.01265	7.4136	-0.599048	-2.93827	0.0239518
chromodomain helicase DNA binding protein 2 /	&GO:0006333; chromatin assembly or disassembly &GO:0008150; biological_process	GO:0005575; cellular_component GO:0000785; chromatin GO:0005634; nucleus	&GO:0004386; helicase activity &GO:0003674; molecular_function &GO:0003676; nucleic acid binding &GO:0005524; ATP binding &GO:0003677; DNA binding &GO:0003682; chromatin binding	XP_003226625	1.06e-24	PREDICTED: LOW QUALITY PROTEIN: chromodomain-helicase-DNA-binding protein 2-like [Anolis carolinensis]	2288	5.48666	4.66855	-0.818111	-2.93503	0.0240571
				No Hit			6525	14.6838	14.0168	-0.666987	-2.93333	0.0241128
ubiquitin specific peptidase 18 /	&GO:0032020; ISG15-protein conjugation &GO:0006511; ubiquitin-dependent protein catabolic process	GO:0005829; cytosol GO:0005634; nucleus	&GO:0008233; peptidase activity &GO:0008234; cysteine-type peptidase activity &GO:0019785; ISG15-specific protease activity &GO:0004221; ubiquitin thiolesterase activity	CAG02422	0	unnamed protein product [Tetraodon nigroviridis]	11894	5.6296	8.16478	2.53519	2.93245	0.0241415
				No Hit			7641	9.12964	9.66195	0.532314	2.93189	0.02416
leucine-rich repeat-containing G protein-coupled receptor 4 /	&GO:0007186; G-protein coupled receptor protein signaling pathway &GO:0030539; male genitalia development &GO:0007165; signal transduction &GO:0050673; epithelial cell proliferation &GO:0035239; tube morphogenesis	GO:0016021; integral to membrane GO:0005886; plasma membrane GO:0016020; membrane	&GO:0016500; protein-hormone receptor activity &GO:0004930; G-protein coupled receptor activity &GO:0004871; signal transducer activity &GO:0004872; receptor activity	XP_687184	8.37e-30	PREDICTED: leucine-rich repeat-containing G-protein coupled receptor 4 [Danio rerio]	11057	6.37185	6.1116	-0.260258	-2.92819	0.0242813
nuclear factor of activated T-cells, cytoplasmic, calcineurin-dependent 1 /	&GO:0006355; regulation of transcription, DNA-dependent &GO:0045449; regulation of transcription	GO:0005634; nucleus	&GO:0003700; sequence-specific DNA binding transcription factor activity &GO:0003779; actin binding	CAG07925	6.93e-24	unnamed protein product [Tetraodon nigroviridis]	1198	7.597	6.47768	-1.11932	-2.92666	0.0243318
NEL-like 2 (chicken) /	&GO:0007155; cell adhesion &GO:0040008; regulation of growth	GO:0005576; extracellular region	&GO:0005509; calcium ion binding &GO:0005198; structural molecule activity &GO:0005515; protein binding	AAH75241	3.18e-35	LOC443728 protein [Xenopus laevis]	9613	4.36855	3.28545	-1.08309	-2.92647	0.0243379
Rho guanine nucleotide exchange factor (GEF) 17 /	&GO:0006915; apoptosis &GO:0007264; small GTPase mediated signal transduction &GO:0051056; regulation of small GTPase mediated signal transduction &GO:0008624; induction of apoptosis by extracellular signals &GO:0048011; nerve growth factor receptor signaling	GO:0005829; cytosol GO:0005622; intracellular	&GO:0005089; Rho guanyl-nucleotide exchange factor activity &GO:0005085; guanyl-nucleotide exchange factor activity	XP_001236964	3.75e-09	PREDICTED: similar to mKIAA0337 protein, partial [Gallus gallus]	12904	7.40804	7.97823	0.570189	2.9233	0.024443
jagunal homolog 1a (Drosophila) /	&GO:0008150; biological_process	GO:0005783; endoplasmic reticulum GO:0016021; integral to membrane GO:0016020; membrane	&GO:0003674; molecular_function	ACQ58329	2.07e-27	jagunal homolog 1-B [Anoplopoma fimbria]	11989	4.70432	5.81178	1.10746	2.92199	0.0244863
chromosome 15 open reading frame 29 /		GO:0005730; nucleolus		ACO09214	0	C15orf29 [Osmerus mordax]	10796	7.59124	5.98923	-1.60201	-2.9201	0.0245494
family with sequence similarity 8, member A1 /	&GO:0008150; biological_process	GO:0005575; cellular_component	&GO:0003674; molecular_function	XP_003200666	6.39e-33	PREDICTED: protein FAM8A1-like [Danio rerio]	14405	7.43202	7.05961	-0.372404	-2.91819	0.0246129
yippee-like 3 /	&GO:0006915; apoptosis	GO:0005634; nucleus		NP_001098180	0	protein yippee-like 3 [Oryzias latipes] >gi|82083881|sp|Q65Z54.1|YPEL3_ORYLA RecName: Full=Protein yippee-like 3; AltName: Full=Protein yippee-like a >gi|52214089|dbj|BAD51391.1| yippee-like a [Oryzias latipes]	1900	8.54148	7.16433	-1.37715	-2.9172	0.0246463
heat shock factor binding protein 1 /	&GO:0006950; response to stress			ACQ57892	1.43e-25	Heat shock factor-binding protein 1 [Anoplopoma fimbria]	13746	11.4794	11.0088	-0.470535	-2.91651	0.0246693
				CAG06070	8.34e-19	unnamed protein product [Tetraodon nigroviridis]	5181	3.49149	2.94663	-0.544866	-2.91535	0.0247082
				No Hit			9417	3.74136	2.92977	-0.811592	-2.91161	0.024834
				No Hit			15363	4.43122	5.70138	1.27017	2.91024	0.0248804
				XP_003198166	7.15e-35	PREDICTED: equinatoxin-4-like [Danio rerio]	7908	3.80236	2.52442	-1.27795	-2.90958	0.0249027
zgc:153047 /		GO:0005575; cellular_component	&GO:0003674; molecular_function	NP_001070188	0	cyclin-Y-like protein 1 [Danio rerio] >gi|123913990|sp|Q08CI4.1|CCYL1_DANRE RecName: Full=Cyclin-Y-like protein 1 >gi|115313528|gb|AAI24227.1| Zgc:153047 [Danio rerio] >gi|220672987|emb|CAX13178.1| novel protein similar to vertebrate cyclin Y (CCNY, zgc:1	1030	8.05446	6.98154	-1.07292	-2.90776	0.0249641
im:7162965 /	&GO:0008150; biological_process	GO:0005575; cellular_component	&GO:0003674; molecular_function	XP_684726	1.35e-27	PREDICTED: death-associated protein kinase 2 [Danio rerio]	12320	8.68022	6.93134	-1.74888	-2.90654	0.0250057
CDC14 cell division cycle 14 homolog B /	&GO:0051301; cell division &GO:0016311; dephosphorylation &GO:0006470; protein dephosphorylation	GO:0005813; centrosome GO:0000793; condensed chromosome GO:0005730; nucleolus GO:0005932; microtubule basal body GO:0005819; spindle	&GO:0016791; phosphatase activity &GO:0008138; protein tyrosine/serine/threonine phosphatase activity &GO:0016787; hydrolase activity &GO:0004725; protein tyrosine phosphatase activity	ADX97118	0	dual specificity protein phosphatase CDC14a [Perca flavescens]	10053	8.00559	6.64416	-1.36143	-2.90547	0.0250421
Rho GTPase activating protein 8 /	&GO:0051056; regulation of small GTPase mediated signal transduction &GO:0007264; small GTPase mediated signal transduction &GO:0007165; signal transduction	GO:0005829; cytosol GO:0005622; intracellular	&GO:0005096; GTPase activator activity	XP_003202573	4.43e-31	PREDICTED: rho GTPase-activating protein 8-like [Meleagris gallopavo]	12181	7.423	8.49262	1.06962	2.90314	0.0251214
strawberry notch homolog 2 (Drosophila) /	&GO:0050727; regulation of inflammatory response &GO:0002281; macrophage activation involved in immune response &GO:0045892; negative regulation of transcription, DNA-dependent &GO:0008150; biological_process &GO:0045449; regulation of transcription	GO:0005575; cellular_component	&GO:0016564; transcription repressor activity &GO:0003674; molecular_function	CAG04856	6.49e-14	unnamed protein product [Tetraodon nigroviridis]	12940	2.74819	3.19609	0.447894	2.90299	0.0251266
similar to Hist1h4c protein /	&GO:0006334; nucleosome assembly	GO:0000786; nucleosome GO:0005634; nucleus	&GO:0003677; DNA binding	XP_001498098	1.36e-38	PREDICTED: histone H4 [Equus caballus]	12958	5.94279	7.48698	1.54419	2.90202	0.0251597
neuregulin 4 /	&GO:0008150; biological_process	GO:0005625; soluble fraction	&GO:0003674; molecular_function	NP_001134286	8.58e-15	Pro-neuregulin-4, membrane-bound isoform [Salmo salar] >gi|209732096|gb|ACI66917.1| Pro-neuregulin-4, membrane-bound isoform [Salmo salar]	7643	4.1276	2.9403	-1.1873	-2.90192	0.0251632
peptidyl-prolyl isomerase G (cyclophilin G) /	&GO:0006457; protein folding		&GO:0016853; isomerase activity &GO:0003755; peptidyl-prolyl cis-trans isomerase activity	ACO13824	4.55e-31	Peptidyl-prolyl cis-trans isomerase G [Esox lucius]	7703	6.86091	6.24346	-0.61745	-2.90175	0.0251689
si:dkey-33i11.3 /	&GO:0006508; proteolysis &GO:0016049; cell growth	GO:0016020; membrane	&GO:0004252; serine-type endopeptidase activity &GO:0008236; serine-type peptidase activity &GO:0008233; peptidase activity &GO:0016787; hydrolase activity &GO:0003824; catalytic activity &GO:0005044; scavenger receptor activity	XP_003201257	1.93e-13	PREDICTED: enteropeptidase-like [Danio rerio]	8542	4.43014	3.18938	-1.24075	-2.90141	0.0251808
thrombospondin, type I, domain containing 7B /	&GO:0016032; viral reproduction &GO:0015031; protein transport &GO:0055085; transmembrane transport &GO:0006605; protein targeting &GO:0005975; carbohydrate metabolic process &GO:0010827; regulation of glucose transport &GO:0051028; mRNA transport &GO:0015758; gl	GO:0005654; nucleoplasm GO:0016021; integral to membrane GO:0005643; nuclear pore GO:0005575; cellular_component GO:0005635; nuclear envelope GO:0005737; cytoplasm GO:0005634; nucleus GO:0016020; membrane GO:0031965; nuclear membrane	&GO:0003674; molecular_function &GO:0005487; nucleocytoplasmic transporter activity	CAF97172	0	unnamed protein product [Tetraodon nigroviridis]	12175	7.81781	9.04294	1.22513	2.89999	0.0252294
solute carrier family 4, sodium bicarbonate cotransporter, member 4 /	&GO:0006811; ion transport &GO:0055085; transmembrane transport &GO:0006814; sodium ion transport &GO:0015701; bicarbonate transport &GO:0006810; transport &GO:0006820; anion transport	GO:0016021; integral to membrane GO:0005886; plasma membrane GO:0005887; integral to plasma membrane GO:0016323; basolateral plasma membrane GO:0016020; membrane	&GO:0005452; inorganic anion exchanger activity &GO:0005215; transporter activity &GO:0015293; symporter activity &GO:0008510; sodium:bicarbonate symporter activity &GO:0008509; anion transmembrane transporter activity	XP_001104906	4.88e-09	PREDICTED: electrogenic sodium bicarbonate cotransporter 1-like [Macaca mulatta]	5165	3.22716	2.93386	-0.293299	-2.89986	0.0252338
hydroxy-delta-5-steroid dehydrogenase, 3 beta- and steroid delta-isomerase /	&GO:0055114; oxidation-reduction process &GO:0008152; metabolic process &GO:0006694; steroid biosynthetic process	GO:0005575; cellular_component	&GO:0016491; oxidoreductase activity &GO:0005488; binding &GO:0003854; 3-beta-hydroxy-delta5-steroid dehydrogenase activity &GO:0016853; isomerase activity &GO:0003824; catalytic activity	AAI55182	5.45e-05	Hsd3b7 protein [Danio rerio]	14175	3.52163	5.06952	1.5479	2.89623	0.0253587
predicted gene 5806 /	&GO:0006298; mismatch repair &GO:0008150; biological_process	GO:0005575; cellular_component	&GO:0016799; hydrolase activity, hydrolyzing N-glycosyl compounds &GO:0003674; molecular_function &GO:0030983; mismatched DNA binding	XP_687336	0	PREDICTED: G/T mismatch-specific thymine DNA glycosylase-like [Danio rerio]	6265	8.00162	7.18049	-0.821127	-2.89522	0.0253936
anterior pharynx defective 1B /	&GO:0016485; protein processing &GO:0007219; Notch signaling pathway &GO:0043085; positive regulation of catalytic activity	GO:0016021; integral to membrane GO:0016020; membrane		NP_956409	0	gamma-secretase subunit Aph-1b [Danio rerio] >gi|37077309|sp|Q8JHE9.1|APH1B_DANRE RecName: Full=Gamma-secretase subunit Aph-1b; AltName: Full=Anterior-pharynx-defective protein 1b >gi|22001127|gb|AAM88325.1|AF512428_1 Aph-1 protein [Danio rerio] >gi|37682	13124	6.36653	7.11578	0.749244	2.89459	0.0254155
expressed sequence BC097249 /	&GO:0009058; biosynthetic process		&GO:0016740; transferase activity	CAG04547	2.03e-31	unnamed protein product [Tetraodon nigroviridis]	10162	4.37535	3.37242	-1.00293	-2.88594	0.0257165
S100 calcium binding protein A13 /	&GO:0046688; response to copper ion &GO:0043123; positive regulation of I-kappaB kinase/NF-kappaB cascade &GO:0008284; positive regulation of cell proliferation &GO:0008360; regulation of cell shape &GO:0051602; response to electrical stimulus &GO:0050703; inte	GO:0005829; cytosol GO:0005575; cellular_component GO:0005615; extracellular space GO:0005737; cytoplasm GO:0048471; perinuclear region of cytoplasm GO:0005634; nucleus	&GO:0005507; copper ion binding &GO:0003674; molecular_function &GO:0005509; calcium ion binding &GO:0050786; RAGE receptor binding &GO:0042803; protein homodimerization activity &GO:0048602; fibroblast growth factor 1 binding &GO:0008270; zinc ion binding	ACQ58981	1.18e-23	S100-A11 [Anoplopoma fimbria]	7489	6.83303	8.95326	2.12023	2.88225	0.025846
				XP_003364942	0.490059	PREDICTED: t-cell receptor beta chain T17T-22-like [Equus caballus]	3093	8.71963	9.30263	0.582997	2.88061	0.0259037
nuclear factor of kappa light polypeptide gene enhancer in B-cells inhibitor-like 1 /	&GO:0008150; biological_process	GO:0005575; cellular_component	&GO:0003674; molecular_function	XP_002941348	3.5e-32	PREDICTED: NF-kappa-B inhibitor-like protein 1 [Xenopus (Silurana) tropicalis]	2485	4.88737	5.87372	0.986352	2.87919	0.0259539
transmembrane protein 220 /		GO:0016021; integral to membrane GO:0016020; membrane		XP_003198110	4.93e-09	PREDICTED: transmembrane protein 220-like isoform 1 [Danio rerio] >gi|326665771|ref|XP_003198111.1| PREDICTED: transmembrane protein 220-like isoform 2 [Danio rerio] >gi|326665773|ref|XP_003198112.1| PREDICTED: transmembrane protein 220-like isoform 3 [Da	4999	6.69592	5.46398	-1.23195	-2.87776	0.0260044
brain-specific angiogenesis inhibitor 1 /	&GO:0016525; negative regulation of angiogenesis		&GO:0005515; protein binding	CAG10859	0	unnamed protein product [Tetraodon nigroviridis]	1656	6.94641	5.28457	-1.66184	-2.87776	0.0260045
				CAG08372	1.56e-07	unnamed protein product [Tetraodon nigroviridis]	5434	10.9728	11.761	0.788213	2.87589	0.026071
si:ch211-240j18.3 /	&GO:0035556; intracellular signal transduction &GO:0006468; protein phosphorylation		&GO:0004672; protein kinase activity &GO:0004674; protein serine/threonine kinase activity &GO:0016301; kinase activity &GO:0005524; ATP binding &GO:0046872; metal ion binding	CAG08160	5.44e-13	unnamed protein product [Tetraodon nigroviridis]	8915	4.73378	3.55788	-1.1759	-2.87505	0.0261008
zgc:92661 /	&GO:0008150; biological_process	GO:0005575; cellular_component	&GO:0003674; molecular_function	CAF93417	1.17e-23	unnamed protein product [Tetraodon nigroviridis]	197	6.00725	5.17042	-0.836832	-2.87307	0.0261714
				CAG11576	1.28e-09	unnamed protein product [Tetraodon nigroviridis]	8588	6.32302	4.83645	-1.48657	-2.87095	0.0262469
ribosomal protein S3 /	&GO:0006919; activation of caspase activity &GO:0006414; translational elongation &GO:0032088; negative regulation of NF-kappaB transcription factor activity &GO:0006412; translation &GO:0006917; induction of apoptosis &GO:0045738; negative regulation of DNA re	GO:0015935; small ribosomal subunit GO:0005840; ribosome GO:0012505; endomembrane system GO:0005829; cytosol GO:0005622; intracellular GO:0032587; ruffle membrane GO:0030529; ribonucleoprotein complex GO:0030425; dendrite GO:0005737; cytoplasm GO:0022627;	&GO:0051059; NF-kappaB binding &GO:0003906; DNA-(apurinic or apyrimidinic site) lyase activity &GO:0019901; protein kinase binding &GO:0004519; endonuclease activity &GO:0003729; mRNA binding &GO:0003684; damaged DNA binding &GO:0003735; structural constituent o	ACI67795	0	40S ribosomal protein S3 [Salmo salar]	15596	12.5478	11.9818	-0.566023	-2.87091	0.0262485
nischarin /	&GO:0016601; Rac protein signal transduction &GO:0006915; apoptosis &GO:0006006; glucose metabolic process &GO:0048243; norepinephrine secretion &GO:0030036; actin cytoskeleton organization &GO:0007154; cell communication &GO:0008217; regulation of blood pressur	GO:0005769; early endosome GO:0005624; membrane fraction GO:0055037; recycling endosome GO:0005886; plasma membrane GO:0005829; cytosol GO:0005737; cytoplasm	&GO:0035091; phosphatidylinositol binding &GO:0005178; integrin binding &GO:0004872; receptor activity &GO:0008227; G-protein coupled amine receptor activity	XP_003217733	1.27e-09	PREDICTED: nischarin-like [Anolis carolinensis]	10869	7.6224	5.70175	-1.92065	-2.86884	0.0263228
ankyrin repeat domain 28 /	&GO:0008150; biological_process	GO:0005575; cellular_component GO:0005634; nucleus	&GO:0003674; molecular_function	AAO15006	1.94e-26	hypothetical protein [Takifugu rubripes]	8189	6.08063	5.4355	-0.645132	-2.86789	0.0263567
solute carrier organic anion transporter family, member 2B1 /	&GO:0006810; transport	GO:0016020; membrane	&GO:0005215; transporter activity	CAF96206	6.38e-38	unnamed protein product [Tetraodon nigroviridis]	2759	3.51442	4.28037	0.765954	2.86778	0.0263608
zgc:100870 /	&GO:0008150; biological_process	GO:0005575; cellular_component		NP_001134857	5.74e-26	BolA-like protein 3 [Salmo salar] >gi|209736604|gb|ACI69171.1| BolA-like protein 3 [Salmo salar]	14068	6.57165	5.09788	-1.47377	-2.86658	0.0264039
UDP glycosyltransferase 8 /	&GO:0008152; metabolic process		&GO:0016758; transferase activity, transferring hexosyl groups &GO:0047263; N-acylsphingosine galactosyltransferase activity	CAF92323	2.34e-42	unnamed protein product [Tetraodon nigroviridis]	5590	10.2739	8.74962	-1.52425	-2.86579	0.0264325
glycolipid transfer protein domain containing 1 /	&GO:0046836; glycolipid transport	GO:0005737; cytoplasm	&GO:0051861; glycolipid binding &GO:0017089; glycolipid transporter activity	NP_001003497	3.67e-25	glycolipid transfer protein domain-containing protein 1 [Danio rerio] >gi|82182078|sp|Q6DBQ8.1|GLTD1_DANRE RecName: Full=Glycolipid transfer protein domain-containing protein 1 >gi|50416888|gb|AAH78407.1| Zgc:92000 [Danio rerio]	14881	5.05032	3.50772	-1.5426	-2.86406	0.0264947
unc-51-like kinase 1b (C. elegans) /	&GO:0006468; protein phosphorylation		&GO:0004672; protein kinase activity &GO:0004674; protein serine/threonine kinase activity &GO:0005524; ATP binding &GO:0000166; nucleotide binding	XP_002665971	1.34e-16	PREDICTED: serine/threonine-protein kinase ULK1 [Danio rerio]	9003	8.27833	8.97197	0.693648	2.86372	0.0265071
proteasome (prosome, macropain) 26S subunit, ATPase, 4 /	&GO:0030163; protein catabolic process	GO:0000502; proteasome complex GO:0005737; cytoplasm	&GO:0017111; nucleoside-triphosphatase activity &GO:0005524; ATP binding &GO:0016787; hydrolase activity &GO:0000166; nucleotide binding	XP_003227716	3.13e-40	PREDICTED: 26S protease regulatory subunit 6B-like isoform 2 [Anolis carolinensis]	6291	10.5876	11.8865	1.29899	2.86072	0.0266158
				XP_002056848	0.36572	GJ16667 [Drosophila virilis] >gi|194146615|gb|EDW62334.1| GJ16667 [Drosophila virilis]	2489	9.06995	10.0861	1.01611	2.85685	0.0267567
zgc:112199 /	&GO:0007264; small GTPase mediated signal transduction	GO:0005622; intracellular	&GO:0005525; GTP binding &GO:0000166; nucleotide binding	CBN80651	5.8e-23	ADP-ribosylation factor 4 [Dicentrarchus labrax]	15325	4.08861	6.49049	2.40189	2.85618	0.0267815
bone morphogenetic protein receptor, type IB /	&GO:0042698; ovulation cycle &GO:0006468; protein phosphorylation &GO:0045597; positive regulation of cell differentiation &GO:0030509; BMP signaling pathway &GO:0001654; eye development &GO:0001502; cartilage condensation &GO:0001501; skeletal system developmen	GO:0005886; plasma membrane GO:0043235; receptor complex GO:0005887; integral to plasma membrane	&GO:0004675; transmembrane receptor protein serine/threonine kinase activity &GO:0004674; protein serine/threonine kinase activity &GO:0046332; SMAD binding &GO:0005524; ATP binding &GO:0046872; metal ion binding &GO:0005024; transforming growth factor beta rec	CAR78910	1.79e-35	bone morphogenetic protein receptor, type 1B [Oreochromis mossambicus]	4771	4.7843	5.86652	1.08222	2.85365	0.0268742
SET and MYND domain containing 3 /			&GO:0046872; metal ion binding &GO:0008270; zinc ion binding	ACO13417	0	SET and MYND domain-containing protein 3 [Esox lucius]	8402	4.97502	5.59243	0.617413	2.85054	0.0269884
neuroguidin, EIF4E binding protein /	&GO:0006417; regulation of translation	GO:0005737; cytoplasm GO:0005634; nucleus		ACQ58363	9.08e-24	Neuroguidin [Anoplopoma fimbria]	2220	6.05789	5.69822	-0.359668	-2.85048	0.0269908
leucine rich repeat transmembrane neuronal 2 /			&GO:0042802; identical protein binding &GO:0005515; protein binding	No Hit			2763	3.32336	4.84049	1.51713	2.84586	0.0271617
				CAG12714	3.16e-24	unnamed protein product [Tetraodon nigroviridis]	5839	5.94178	5.02927	-0.912513	-2.84532	0.0271818
CDC37 cell division cycle 37 homolog (S. cerevisiae)-like 1 /	&GO:0008150; biological_process	GO:0005737; cytoplasm	&GO:0003674; molecular_function	NP_001167312	2.92e-22	Hsp90 co-chaperone Cdc37-like 1 [Salmo salar] >gi|223649162|gb|ACN11339.1| Hsp90 co-chaperone Cdc37-like 1 [Salmo salar]	14389	4.0138	3.10595	-0.90785	-2.8425	0.0272865
RAD54 like 2 (S. cerevisiae) /	&GO:0006350; transcription	GO:0005634; nucleus	&GO:0004386; helicase activity &GO:0019901; protein kinase binding &GO:0005524; ATP binding &GO:0003676; nucleic acid binding &GO:0003677; DNA binding &GO:0016787; hydrolase activity &GO:0003712; transcription cofactor activity &GO:0000166; nucleotide binding	CAF94986	4.82e-09	unnamed protein product [Tetraodon nigroviridis]	4847	4.30094	6.103	1.80206	2.83772	0.0274656
synaptotagmin II /	&GO:0016079; synaptic vesicle exocytosis	GO:0030672; synaptic vesicle membrane GO:0016021; integral to membrane GO:0031410; cytoplasmic vesicle GO:0005886; plasma membrane GO:0030666; endocytic vesicle membrane GO:0042598; vesicular fraction GO:0045202; synapse GO:0043231; intracellular membrane	&GO:0005509; calcium ion binding &GO:0005215; transporter activity &GO:0005544; calcium-dependent phospholipid binding &GO:0005515; protein binding	CAG04025	0	unnamed protein product [Tetraodon nigroviridis]	7866	4.35935	5.08851	0.72916	2.83762	0.0274692
Ral-A exchange factor RalGPS2 /	&GO:0007264; small GTPase mediated signal transduction	GO:0005622; intracellular	&GO:0005085; guanyl-nucleotide exchange factor activity	NP_001123773	8.55e-36	hypothetical protein LOC100170523 [Xenopus (Silurana) tropicalis] >gi|156914806|gb|AAI52665.1| Ralgps2 protein [Danio rerio] >gi|189441741|gb|AAI67536.1| LOC100170523 protein [Xenopus (Silurana) tropicalis]	14871	3.73541	2.80247	-0.932936	-2.83631	0.0275186
CG6094 gene product from transcript CG6094-RA /	&GO:0006415; translational termination		&GO:0003747; translation release factor activity	CAL26738	2.08e-20	CG6094 [Drosophila melanogaster]	7438	3.41097	2.61131	-0.799655	-2.83316	0.0276372
DNA-damage-inducible transcript 4-like /	&GO:0009968; negative regulation of signal transduction	GO:0005737; cytoplasm		NP_001133104	0	DNA-damage-inducible transcript 4-like [Salmo salar] >gi|197631945|gb|ACH70696.1| DNA-damage-inducible transcript 4-like [Salmo salar]	2307	3.80365	3.18989	-0.613756	-2.83218	0.0276747
dpy-19-like 1 (C. elegans) /		GO:0016021; integral to membrane		CAF91123	5.06e-43	unnamed protein product [Tetraodon nigroviridis]	13223	7.61187	5.72923	-1.88265	-2.83072	0.0277297
RCC1 domain containing 1 /	&GO:0008150; biological_process	GO:0005575; cellular_component	&GO:0003674; molecular_function	CAG03447	3.85e-38	unnamed protein product [Tetraodon nigroviridis]	12949	7.18619	6.26546	-0.920735	-2.82787	0.0278382
				No Hit			8160	7.39403	6.19784	-1.19619	-2.82572	0.0279201
ATX1 antioxidant protein 1 homolog (yeast) /	&GO:0030001; metal ion transport		&GO:0046872; metal ion binding	AAX61141	1.13e-18	copper chaperone [Oreochromis mossambicus]	13113	8.99229	8.25061	-0.74168	-2.82545	0.0279305
ATP synthase, H+ transporting, mitochondrial F0 complex, subunit c (subunit 9) /	&GO:0006811; ion transport &GO:0015992; proton transport &GO:0006810; transport &GO:0015986; ATP synthesis coupled proton transport	GO:0016021; integral to membrane GO:0033177; proton-transporting two-sector ATPase complex, proton-transporting domain GO:0045263; proton-transporting ATP synthase complex, coupling factor F(o) GO:0016020; membrane	&GO:0015078; hydrogen ion transmembrane transporter activity	ADG29151	8.1e-41	mitochondrial ATP synthase lipid-binding protein [Epinephelus coioides] >gi|328677271|gb|AEB31358.1| mitochondrial ATP synthase F0 complex subunit c isoform 3 [Epinephelus bruneus]	4859	14.358	13.781	-0.576999	-2.82239	0.0280479
histone deacetylase 1 /	&GO:0001889; liver development &GO:0048565; digestive tract development &GO:0016575; histone deacetylation &GO:0050769; positive regulation of neurogenesis &GO:0001764; neuron migration &GO:0021754; facial nucleus development &GO:0060218; hemopoietic stem cell d		&GO:0016787; hydrolase activity &GO:0004407; histone deacetylase activity	ACI33471	2.42e-08	Probable histone deacetylase 1-B [Salmo salar]	12096	8.12564	9.3317	1.20605	2.82235	0.0280496
calcium binding protein P22 /		GO:0005575; cellular_component	&GO:0005509; calcium ion binding	NP_001187843	1.04e-27	calcium-binding protein p22 [Ictalurus punctatus] >gi|308321472|gb|ADO27887.1| calcium-binding protein p22 [Ictalurus furcatus] >gi|308324120|gb|ADO29195.1| calcium-binding protein p22 [Ictalurus punctatus]	73	6.69355	7.34951	0.655964	2.82141	0.0280854
				XP_002195379	2.77e-14	PREDICTED: similar to polyprotein [Taeniopygia guttata]	7020	4.82699	3.94506	-0.881923	-2.81849	0.0281979
				No Hit			12456	3.20531	2.9913	-0.214006	-2.81705	0.0282537
MORN repeat containing 4 /	&GO:0008150; biological_process	GO:0005575; cellular_component	&GO:0003674; molecular_function	XP_002939708	4.52e-15	PREDICTED: MORN repeat-containing protein 4 [Xenopus (Silurana) tropicalis]	11681	3.56514	2.62348	-0.941657	-2.81547	0.0283151
tRNA selenocysteine 1 associated protein 1, like /	&GO:0006412; translation	GO:0005737; cytoplasm GO:0005634; nucleus	&GO:0003676; nucleic acid binding &GO:0003723; RNA binding &GO:0000166; nucleotide binding	NP_001188239	5.75e-26	tRNA selenocysteine 1-associated protein 1-like [Ictalurus punctatus] >gi|308324633|gb|ADO29451.1| tRNA selenocysteine 1-associated protein 1-like [Ictalurus punctatus]	11223	5.2937	4.30556	-0.988138	-2.81439	0.0283568
zgc:136872 /	&GO:0006508; proteolysis	GO:0005622; intracellular	&GO:0005509; calcium ion binding &GO:0008233; peptidase activity &GO:0004197; cysteine-type endopeptidase activity &GO:0008234; cysteine-type peptidase activity &GO:0004198; calcium-dependent cysteine-type endopeptidase activity &GO:0016787; hydrolase activity	CAF94279	9.5e-20	unnamed protein product [Tetraodon nigroviridis]	1652	8.17489	7.18354	-0.991354	-2.81431	0.02836
				AEB31264	4.09e-08	14 kDa apolipoprotein [Epinephelus bruneus]	10907	10.8232	9.20905	-1.61413	-2.81058	0.0285056
nei endonuclease VIII-like 1 (E. coli) /	&GO:0006289; nucleotide-excision repair &GO:0006284; base-excision repair		&GO:0016799; hydrolase activity, hydrolyzing N-glycosyl compounds &GO:0003906; DNA-(apurinic or apyrimidinic site) lyase activity &GO:0003684; damaged DNA binding &GO:0004519; endonuclease activity &GO:0003676; nucleic acid binding &GO:0008270; zinc ion binding	AAQ97820	0	nei endonuclease VIII-like 1 [Danio rerio]	2855	7.75357	5.94533	-1.80824	-2.80936	0.0285531
				CBN80925	3.43e-23	Puratrophin-1 [Dicentrarchus labrax]	511	4.19493	5.5263	1.33137	2.8092	0.0285596
IMP3, U3 small nucleolar ribonucleoprotein, homolog (yeast) /	&GO:0006364; rRNA processing	GO:0005730; nucleolus GO:0030529; ribonucleoprotein complex GO:0005634; nucleus	&GO:0019843; rRNA binding &GO:0003676; nucleic acid binding &GO:0005515; protein binding &GO:0003723; RNA binding	ACO09009	0	U3 small nucleolar ribonucleoprotein protein IMP3 [Osmerus mordax]	15462	9.11417	8.45173	-0.662443	-2.80859	0.0285832
partial optokinetic response b /	&GO:0045494; photoreceptor cell maintenance &GO:0060041; retina development in camera-type eye	GO:0030140; trans-Golgi network transport vesicle GO:0016021; integral to membrane GO:0005794; Golgi apparatus GO:0016020; membrane		CAG06797	0	unnamed protein product [Tetraodon nigroviridis]	1459	10.4869	10.9699	0.483078	2.8084	0.0285907
hyperpolarization-activated, cyclic nucleotide-gated K+ 2 /	&GO:0006811; ion transport &GO:0055085; transmembrane transport &GO:0006814; sodium ion transport &GO:0006810; transport &GO:0045823; positive regulation of heart contraction &GO:0045176; apical protein localization &GO:0042391; regulation of membrane potential	GO:0005624; membrane fraction GO:0030424; axon GO:0016021; integral to membrane GO:0005886; plasma membrane GO:0005575; cellular_component GO:0043025; neuronal cell body GO:0045202; synapse GO:0030425; dendrite GO:0043198; dendritic shaft GO:0016020; memb	&GO:0005244; voltage-gated ion channel activity &GO:0003674; molecular_function &GO:0030552; cAMP binding &GO:0005216; ion channel activity &GO:0005267; potassium channel activity &GO:0005272; sodium channel activity &GO:0030165; PDZ domain binding &GO:0032947; p	NP_001117790	0	hyperpolarization-activated cyclic nucleotide-gated cation channel 1 [Oncorhynchus mykiss] >gi|33312350|gb|AAQ04053.1|AF421883_1 hyperpolarization-activated cyclic nucleotide-gated cation channel 1 [Oncorhynchus mykiss]	7569	3.77069	2.87611	-0.894578	-2.80766	0.0286199
zgc:73198 /	&GO:0055114; oxidation-reduction process	GO:0005575; cellular_component	&GO:0016491; oxidoreductase activity &GO:0051287; NAD binding	ACO09832	1.64e-09	NADH dehydrogenase flavoprotein 2, mitochondrial precursor [Osmerus mordax]	2801	5.94193	4.24728	-1.69465	-2.8076	0.0286221
nuclear receptor subfamily 1, group H, member 3 /	&GO:0006350; transcription &GO:0045449; regulation of transcription &GO:0006355; regulation of transcription, DNA-dependent	GO:0005634; nucleus	&GO:0003707; steroid hormone receptor activity &GO:0043565; sequence-specific DNA binding &GO:0004879; ligand-dependent nuclear receptor activity &GO:0046872; metal ion binding &GO:0030528; transcription regulator activity &GO:0003700; sequence-specific DNA bin	NP_001138893	0	oxysterols receptor LXR-alpha [Salmo salar] >gi|218664771|gb|ACK99547.1| liver X receptor [Salmo salar]	13496	6.2802	5.70411	-0.576094	-2.80388	0.0287687
				No Hit			3652	3.41653	2.58714	-0.829391	-2.8036	0.0287797
calcium channel, voltage-dependent, P/Q type, alpha 1A subunit /	&GO:0051899; membrane depolarization &GO:0048813; dendrite morphogenesis &GO:0043113; receptor clustering &GO:0007274; neuromuscular synaptic transmission &GO:0007214; gamma-aminobutyric acid signaling pathway &GO:0014051; gamma-aminobutyric acid secretion &GO:0	GO:0016021; integral to membrane GO:0005886; plasma membrane GO:0043204; perikaryon GO:0005891; voltage-gated calcium channel complex GO:0042995; cell projection GO:0030425; dendrite GO:0005737; cytoplasm GO:0005634; nucleus	&GO:0005516; calmodulin binding &GO:0005244; voltage-gated ion channel activity &GO:0019905; syntaxin binding &GO:0005245; voltage-gated calcium channel activity &GO:0008331; high voltage-gated calcium channel activity &GO:0005515; protein binding	CAG04101	2.45e-13	unnamed protein product [Tetraodon nigroviridis]	14877	3.78402	3.01118	-0.772835	-2.80166	0.0288562
WD repeat domain 55 /	&GO:0048538; thymus development &GO:0006364; rRNA processing	GO:0005634; nucleus		NP_001129989	0	WD repeat-containing protein 55 [Oryzias latipes] >gi|229892051|sp|B2ZZS9.1|WDR55_ORYLA RecName: Full=WD repeat-containing protein 55; AltName: Full=Protein hokecha >gi|189332861|dbj|BAG41964.1| WD repeat domain 55 [Oryzias latipes]	13783	9.82143	10.1414	0.32	2.80159	0.028859
origin recognition complex, subunit 3 /	&GO:0006260; DNA replication	GO:0005654; nucleoplasm GO:0000808; origin recognition complex GO:0005664; nuclear origin of replication recognition complex GO:0005634; nucleus	&GO:0003674; molecular_function &GO:0003677; DNA binding	ACN58673	4.56e-15	Origin recognition complex subunit 3 [Salmo salar]	5685	4.61426	3.19374	-1.42052	-2.80121	0.0288739
transmembrane 4 L six family member 5 /	&GO:0008150; biological_process	GO:0016021; integral to membrane	&GO:0003674; molecular_function	NP_001188044	0	transmembrane 4 l6 family member 5 [Ictalurus punctatus] >gi|308324675|gb|ADO29472.1| transmembrane 4 l6 family member 5 [Ictalurus punctatus]	7256	13.7081	13.8945	0.186449	2.80039	0.0289067
lanosterol synthase /	&GO:0006695; cholesterol biosynthetic process &GO:0008610; lipid biosynthetic process &GO:0006694; steroid biosynthetic process &GO:0016125; sterol metabolic process	GO:0005783; endoplasmic reticulum GO:0005792; microsome GO:0016020; membrane	&GO:0016866; intramolecular transferase activity &GO:0016853; isomerase activity &GO:0003824; catalytic activity &GO:0000250; lanosterol synthase activity	CAG08284	0	unnamed protein product [Tetraodon nigroviridis]	8370	3.28988	8.71541	5.42553	2.79633	0.0290683
granzyme K /	&GO:0006508; proteolysis		&GO:0004252; serine-type endopeptidase activity &GO:0008236; serine-type peptidase activity &GO:0008233; peptidase activity &GO:0016787; hydrolase activity &GO:0003824; catalytic activity	ACQ58075	3.74e-17	Kallikrein-8 precursor [Anoplopoma fimbria]	5797	2.8047	4.54349	1.73879	2.79516	0.0291147
				XP_001344817	1.9e-16	PREDICTED: response gene to complement 32 protein [Danio rerio]	13526	8.31419	9.73321	1.41903	2.79496	0.029123
							7461	4.82301	4.05895	-0.764062	-2.79402	0.0291604
si:ch211-199o1.5 /	&GO:0008150; biological_process	GO:0005575; cellular_component	&GO:0003674; molecular_function	CAG07499	3.96e-35	unnamed protein product [Tetraodon nigroviridis]	2216	6.53016	5.73664	-0.793524	-2.79291	0.029205
sterol O-acyltransferase 1 /	&GO:0034435; cholesterol esterification &GO:0010878; cholesterol storage &GO:0042986; positive regulation of amyloid precursor protein biosynthetic process &GO:0034379; very-low-density lipoprotein particle assembly &GO:0033344; cholesterol efflux &GO:0008203;	GO:0005783; endoplasmic reticulum GO:0016021; integral to membrane GO:0005789; endoplasmic reticulum membrane GO:0005792; microsome GO:0016020; membrane	&GO:0015485; cholesterol binding &GO:0000062; fatty-acyl-CoA binding &GO:0016740; transferase activity &GO:0034736; cholesterol O-acyltransferase activity	CBN80839	2.88e-14	Sterol O-acyltransferase 2 [Dicentrarchus labrax]	14416	4.89864	3.3998	-1.49885	-2.79194	0.0292438
zgc:63863 /	&GO:0032313; regulation of Rab GTPase activity	GO:0005622; intracellular	&GO:0005097; Rab GTPase activator activity	CAG10814	6.31e-09	unnamed protein product [Tetraodon nigroviridis]	5174	3.31471	5.42959	2.11489	2.78601	0.0294832
RNA binding motif protein 28 /	&GO:0006397; mRNA processing &GO:0008380; RNA splicing &GO:0008150; biological_process	GO:0005730; nucleolus GO:0005794; Golgi apparatus GO:0005681; spliceosomal complex GO:0005634; nucleus	&GO:0003674; molecular_function &GO:0003676; nucleic acid binding &GO:0003723; RNA binding &GO:0000166; nucleotide binding	CAG11390	1.07e-24	unnamed protein product [Tetraodon nigroviridis]	5160	6.5613	5.67047	-0.890833	-2.78237	0.0296309
				XP_003198189	0.0117224	PREDICTED: hypothetical protein LOC100536712 [Danio rerio] >gi|326666084|ref|XP_003198190.1| PREDICTED: hypothetical protein LOC100536712 [Danio rerio] >gi|326666086|ref|XP_003198191.1| PREDICTED: hypothetical protein LOC100536712 [Danio rerio]	9540	8.70702	11.1759	2.46892	2.7818	0.0296539
glycoprotein (transmembrane) nmb /	&GO:0001649; osteoblast differentiation &GO:0007155; cell adhesion &GO:0030282; bone mineralization &GO:0008285; negative regulation of cell proliferation	GO:0016023; cytoplasmic membrane-bounded vesicle GO:0016021; integral to membrane GO:0042470; melanosome GO:0005887; integral to plasma membrane GO:0016020; membrane	&GO:0008201; heparin binding &GO:0005178; integrin binding	NP_001167213	0	Transmembrane glycoprotein NMB [Salmo salar] >gi|223648694|gb|ACN11105.1| Transmembrane glycoprotein NMB precursor [Salmo salar]	15730	6.55288	9.02955	2.47667	2.77892	0.0297718
junctional adhesion molecule 3b /			&GO:0005515; protein binding	CAG08906	4.88e-33	unnamed protein product [Tetraodon nigroviridis]	3152	3.85443	4.93198	1.07754	2.77818	0.0298019
				ACY66518	3.25e-05	hypothetical protein [Scylla paramamosain]	9982	8.7348	9.52626	0.791453	2.7765	0.0298709
serine/arginine-rich splicing factor 2 /	&GO:0016481; negative regulation of transcription &GO:0006350; transcription &GO:0006406; mRNA export from nucleus &GO:0010467; gene expression &GO:0031124; mRNA 3'-end processing &GO:0006397; mRNA processing &GO:0000398; nuclear mRNA splicing, via spliceosome G	GO:0005654; nucleoplasm GO:0016605; PML body GO:0016607; nuclear speck GO:0005681; spliceosomal complex GO:0005634; nucleus	&GO:0003676; nucleic acid binding &GO:0003714; transcription corepressor activity &GO:0003723; RNA binding &GO:0005515; protein binding &GO:0000166; nucleotide binding	CBN81614	1.4e-32	'Splicing factor, arginine/serine-rich 2 ' [Dicentrarchus labrax]	4235	6.54694	6.19365	-0.353296	-2.77549	0.0299126
				No Hit			1117	5.28069	4.2835	-0.99718	-2.77474	0.0299434
GDP dissociation inhibitor 1 /	&GO:0015031; protein transport &GO:0043087; regulation of GTPase activity	GO:0005575; cellular_component	&GO:0005093; Rab GDP-dissociation inhibitor activity	NP_001018444	7.5e-28	rab GDP dissociation inhibitor alpha [Danio rerio] >gi|63101884|gb|AAH95329.1| GDP dissociation inhibitor 1 [Danio rerio] >gi|182890498|gb|AAI64533.1| Gdi1 protein [Danio rerio]	14614	5.43348	7.28804	1.85456	2.77304	0.0300133
				No Hit			12377	4.13917	3.25898	-0.880192	-2.77301	0.0300145
microsomal triglyceride transfer protein / zgc:136353 /	&GO:0006629; lipid metabolic process &GO:0001579; medium-chain fatty acid transport &GO:0006869; lipid transport &GO:0008150; biological_process &GO:0007586; digestion &GO:0015909; long-chain fatty acid transport	GO:0005575; cellular_component	&GO:0003674; molecular_function &GO:0005319; lipid transporter activity	AAI35021	0	Microsomal triglyceride transfer protein [Danio rerio]	6166	11.9187	12.5684	0.649632	2.77244	0.0300383
zgc:158450 /	&GO:0016070; RNA metabolic process	GO:0005575; cellular_component	&GO:0005488; binding	XP_002935190	1.2e-15	PREDICTED: eukaryotic translation initiation factor 4 gamma 1 [Xenopus (Silurana) tropicalis]	13852	4.33972	5.5883	1.24858	2.77206	0.0300539
wingless-related MMTV integration site 7B /	&GO:0007409; axonogenesis &GO:0007257; activation of JUN kinase activity &GO:0060425; lung morphogenesis &GO:0042475; odontogenesis of dentine-containing tooth &GO:0009798; axis specification &GO:0032536; regulation of cell projection size &GO:0050768; negative	GO:0005578; proteinaceous extracellular matrix GO:0005886; plasma membrane GO:0005576; extracellular region GO:0005615; extracellular space GO:0005737; cytoplasm GO:0009986; cell surface	&GO:0005109; frizzled binding &GO:0005102; receptor binding &GO:0004871; signal transducer activity &GO:0005515; protein binding	CAG12821	4.58e-28	unnamed protein product [Tetraodon nigroviridis]	12955	2.7479	2.92642	0.178515	2.77034	0.030125
transglutaminase 2b /	&GO:0018149; peptide cross-linking		&GO:0003810; protein-glutamine gamma-glutamyltransferase activity &GO:0008415; acyltransferase activity &GO:0016740; transferase activity	ABF18835	5.51e-29	transglutaminase [Oreochromis niloticus]	2213	10.2526	11.7961	1.54354	2.76902	0.0301798
steroid 5 alpha-reductase 3 /	&GO:0006629; lipid metabolic process &GO:0055114; oxidation-reduction process	GO:0005783; endoplasmic reticulum GO:0016021; integral to membrane GO:0005737; cytoplasm GO:0016020; membrane	&GO:0016491; oxidoreductase activity &GO:0003865; 3-oxo-5-alpha-steroid 4-dehydrogenase activity &GO:0016627; oxidoreductase activity, acting on the CH-CH group of donors	CAG10968	3.17e-33	unnamed protein product [Tetraodon nigroviridis]	3045	8.39166	7.66189	-0.729768	-2.76651	0.0302841
zgc:73380 /	&GO:0008150; biological_process	GO:0005575; cellular_component	&GO:0003674; molecular_function	XP_003209779	1.16e-34	PREDICTED: UPF0468 protein C16orf80 homolog [Meleagris gallopavo]	12643	7.09424	8.40368	1.30944	2.7648	0.0303556
S phase cyclin A-associated protein in the ER /		GO:0005622; intracellular	&GO:0003676; nucleic acid binding &GO:0008270; zinc ion binding	NP_001116519	0	S phase cyclin A-associated protein in the endoplasmic reticulum [Danio rerio] >gi|169806782|gb|AAI60657.1| Scaper protein [Danio rerio]	7743	4.14199	3.05134	-1.09065	-2.76205	0.0304707
estrogen receptor 2b /	&GO:0006350; transcription &GO:0045449; regulation of transcription &GO:0006355; regulation of transcription, DNA-dependent	GO:0005634; nucleus	&GO:0003707; steroid hormone receptor activity &GO:0043565; sequence-specific DNA binding &GO:0004879; ligand-dependent nuclear receptor activity &GO:0046872; metal ion binding &GO:0003700; sequence-specific DNA binding transcription factor activity &GO:0003677	BAF76772	0	estrogen receptor beta2 [Gambusia affinis]	7487	6.10302	5.18697	-0.916048	-2.76144	0.0304961
				XP_001344439	1.52e-10	PREDICTED: calmegin-like [Danio rerio]	4819	6.7157	4.71706	-1.99863	-2.7613	0.0305023
MON1 homolog A (yeast) /	&GO:0008150; biological_process &GO:0006879; cellular iron ion homeostasis &GO:0009306; protein secretion	GO:0005575; cellular_component	&GO:0003674; molecular_function	CBN80994	0	Vacuolar fusion protein MON1 homolog A [Dicentrarchus labrax]	11685	7.31868	6.26062	-1.05806	-2.76002	0.0305562
crystallin, beta B1, like 2 /	&GO:0008150; biological_process	GO:0005575; cellular_component	&GO:0003674; molecular_function	AAH95756	1.34e-19	LOC553473 protein [Danio rerio]	3063	5.23932	4.56882	-0.670508	-2.75975	0.0305672
zinc finger protein 623 /	&GO:0045449; regulation of transcription	GO:0005622; intracellular GO:0005634; nucleus	&GO:0046872; metal ion binding &GO:0003677; DNA binding &GO:0008270; zinc ion binding	XP_002723155	9.19e-16	PREDICTED: zinc finger protein 93 homolog [Oryctolagus cuniculus]	5560	3.15139	4.42531	1.27392	2.75714	0.0306776
				AAR19269	1.35e-19	male-specific protein [Sarotherodon galilaeus] >gi|194396237|gb|ACF60499.1| male-specific protein [Sarotherodon galilaeus]	3076	5.53121	7.91906	2.38785	2.75642	0.0307076
				No Hit			7737	7.50816	6.35896	-1.1492	-2.7561	0.0307213
				AAN31190	2.85e-09	ZPC3 [Oryzias latipes]	9078	5.22007	2.89373	-2.32634	-2.75602	0.0307249
protein serine kinase H1 /	&GO:0006468; protein phosphorylation	GO:0005783; endoplasmic reticulum GO:0005789; endoplasmic reticulum membrane GO:0005856; cytoskeleton GO:0005886; plasma membrane GO:0005575; cellular_component GO:0005815; microtubule organizing center GO:0005737; cytoplasm GO:0016607; nuclear speck GO:0	&GO:0004672; protein kinase activity &GO:0004674; protein serine/threonine kinase activity &GO:0016301; kinase activity &GO:0005524; ATP binding &GO:0016740; transferase activity &GO:0000166; nucleotide binding	CAF92851	1.53e-43	unnamed protein product [Tetraodon nigroviridis]	13637	9.55803	10.203	0.644961	2.75556	0.0307444
zgc:112432 /	&GO:0008150; biological_process	GO:0005575; cellular_component	&GO:0003674; molecular_function	CAF91422	5.99e-40	unnamed protein product [Tetraodon nigroviridis]	11675	7.37662	5.95452	-1.4221	-2.75427	0.0307988
EF-hand domain (C-terminal) containing 1 /	&GO:0006874; cellular calcium ion homeostasis &GO:0043065; positive regulation of apoptosis	GO:0005929; cilium GO:0005930; axoneme GO:0019861; flagellum GO:0043025; neuronal cell body	&GO:0005509; calcium ion binding &GO:0008022; protein C-terminus binding	NP_957261	0	EF-hand domain-containing protein 1 [Danio rerio] >gi|32451640|gb|AAH54573.1| EF-hand domain (C-terminal) containing 1 [Danio rerio] >gi|59803956|gb|AAX08047.1| EFHC1 [Danio rerio]	2396	2.85519	4.6957	1.84052	2.75349	0.030832
family with sequence similarity 65, member A /			&GO:0005488; binding	CAF99567	2.46e-28	unnamed protein product [Tetraodon nigroviridis]	13805	3.43009	2.83055	-0.599532	-2.75116	0.0309312
zgc:193682 /	&GO:0008150; biological_process	GO:0005575; cellular_component	&GO:0003674; molecular_function	CAF95502	5.34e-16	unnamed protein product [Tetraodon nigroviridis]	6541	15.9615	16.6543	0.692831	2.75029	0.0309685
zgc:112009 /	&GO:0015031; protein transport &GO:0007264; small GTPase mediated signal transduction		&GO:0005525; GTP binding &GO:0000166; nucleotide binding	XP_003200275	2.66e-39	PREDICTED: ras-related protein Rab-39B-like [Danio rerio]	6700	6.90427	5.671	-1.23327	-2.74983	0.0309879
zgc:112287 /	&GO:0008150; biological_process	GO:0016021; integral to membrane GO:0016020; membrane	&GO:0003674; molecular_function	ACO13235	3.96e-19	C6orf162 homolog [Esox lucius]	5512	10.8825	10.0015	-0.880958	-2.74669	0.0311223
si:ch211-196f5.1 /			&GO:0005488; binding	CBN81817	3.87e-14	Importin-4 [Dicentrarchus labrax]	15674	8.02895	8.91066	0.88171	2.74502	0.031194
				No Hit			7997	3.82966	4.53068	0.701021	2.74495	0.0311972
golgi transport 1 homolog B (S. cerevisiae) /	&GO:0016192; vesicle-mediated transport	GO:0005575; cellular_component	&GO:0003674; molecular_function	XP_001363493	3.07e-41	PREDICTED: vesicle transport protein GOT1B-like [Monodelphis domestica]	14634	9.91618	11.1459	1.22976	2.7448	0.0312035
dermatan sulfate epimerase /	&GO:0030208; dermatan sulfate biosynthetic process	GO:0005783; endoplasmic reticulum GO:0016021; integral to membrane GO:0005794; Golgi apparatus GO:0016020; membrane	&GO:0016853; isomerase activity &GO:0047757; chondroitin-glucuronate 5-epimerase activity	NP_001025396	2.19e-17	dermatan-sulfate epimerase [Danio rerio] >gi|56207491|emb|CAI20604.1| novel protein similar to human and mouse squamous cell carcinoma antigen recognized by T cells 2 (SART2) [Danio rerio]	10942	3.72813	5.70271	1.97458	2.74388	0.0312429
ATPase, H+ transporting, lysosomal, V0 subunit c, b /	&GO:0015986; ATP synthesis coupled proton transport	GO:0033179; proton-transporting V-type ATPase, V0 domain GO:0048786; presynaptic active zone GO:0008021; synaptic vesicle GO:0033177; proton-transporting two-sector ATPase complex, proton-transporting domain GO:0045263; proton-transporting ATP synthase co	&GO:0015078; hydrogen ion transmembrane transporter activity &GO:0005245; voltage-gated calcium channel activity	ACM08744	1.02e-30	Vacuolar ATP synthase 16 kDa proteolipid subunit [Salmo salar]	3526	10.4864	11.0274	0.540981	2.74043	0.031392
				No Hit			2615	3.47238	3.03792	-0.434454	-2.73657	0.0315595
				EGP45988	0	TonB-dependent Receptor Plug domain-containing protein 1 [Achromobacter xylosoxidans AXX-A]	10069	3.37565	4.89926	1.52361	2.73595	0.0315868
lysosomal-associated membrane protein 2 /		GO:0016021; integral to membrane GO:0005886; plasma membrane GO:0030670; phagocytic vesicle membrane GO:0005765; lysosomal membrane GO:0010008; endosome membrane GO:0005770; late endosome		ACN11004	1.26e-44	Lysosome-associated membrane glycoprotein 2 precursor [Salmo salar]	13231	6.28266	6.86583	0.583172	2.73515	0.0316214
zgc:76877 /	&GO:0006350; transcription &GO:0045449; regulation of transcription &GO:0006357; regulation of transcription from RNA polymerase II promoter	GO:0016592; mediator complex GO:0005634; nucleus	&GO:0016455; RNA polymerase II transcription mediator activity	ACQ57852	3.61e-12	Mediator of RNA polymerase II transcription subunit 8 [Anoplopoma fimbria]	12564	7.02646	6.29463	-0.731828	-2.73512	0.0316229
				No Hit			12265	11.5542	9.70312	-1.85105	-2.73474	0.0316393
similar to Hist1h4c protein /	&GO:0006334; nucleosome assembly	GO:0000786; nucleosome GO:0005634; nucleus	&GO:0003677; DNA binding	BAK03333	1.62e-20	predicted protein [Hordeum vulgare subsp. vulgare]	1800	2.82453	5.06903	2.2445	2.73462	0.0316445
inositol polyphosphate-5-phosphatase, 75kDa /	&GO:0051056; regulation of small GTPase mediated signal transduction &GO:0007264; small GTPase mediated signal transduction &GO:0007165; signal transduction &GO:0008150; biological_process	GO:0016021; integral to membrane GO:0005829; cytosol GO:0005622; intracellular GO:0015630; microtubule cytoskeleton GO:0005737; cytoplasm	&GO:0004439; phosphatidylinositol-4,5-bisphosphate 5-phosphatase activity &GO:0004437; inositol or phosphatidylinositol phosphatase activity &GO:0005096; GTPase activator activity &GO:0016787; hydrolase activity &GO:0004445; inositol-polyphosphate 5-phosphatas	XP_001789792	3.16e-16	PREDICTED: inositol polyphosphate-5-phosphatase, 75kDa [Bos taurus] >gi|297473360|ref|XP_002686512.1| PREDICTED: inositol polyphosphate-5-phosphatase, 75kDa-like [Bos taurus] >gi|296488992|gb|DAA31105.1| inositol polyphosphate-5-phosphatase, 75kDa-like [B	6944	4.18088	5.42111	1.24023	2.73294	0.0317181
catenin (cadherin-associated protein), delta 2b /			&GO:0005488; binding	CBN81836	0	Catenin delta-2 [Dicentrarchus labrax]	6205	3.37338	2.60725	-0.766132	-2.73186	0.0317654
zinc finger protein 517 /	&GO:0006355; regulation of transcription, DNA-dependent	GO:0005622; intracellular GO:0005634; nucleus	&GO:0046872; metal ion binding &GO:0003677; DNA binding &GO:0008270; zinc ion binding	XP_002664939	2.59e-10	PREDICTED: hypothetical protein LOC100334900 [Danio rerio]	252	5.39803	6.42328	1.02525	2.73144	0.0317836
golgi brefeldin A resistant guanine nucleotide exchange factor 1 /	&GO:0032012; regulation of ARF protein signal transduction &GO:0016044; cellular membrane organization &GO:0006892; post-Golgi vesicle-mediated transport &GO:0048205; COPI coating of Golgi vesicle &GO:0006890; retrograde vesicle-mediated transport, Golgi to ER	GO:0005622; intracellular GO:0000139; Golgi membrane	&GO:0005086; ARF guanyl-nucleotide exchange factor activity &GO:0005515; protein binding	XP_001104407	7.69e-33	PREDICTED: golgi-specific brefeldin A-resistance guanine nucleotide exchange factor 1 [Macaca mulatta]	11543	3.72492	4.54067	0.81575	2.73126	0.0317916
zgc:136758 /	&GO:0008150; biological_process	GO:0005575; cellular_component	&GO:0005529; sugar binding	ACQ58011	0	Galectin-related protein [Anoplopoma fimbria]	9116	8.08148	6.94415	-1.13733	-2.73087	0.0318087
acyl-Coenzyme A dehydrogenase family, member 8 /	&GO:0055114; oxidation-reduction process &GO:0008152; metabolic process		&GO:0050660; flavin adenine dinucleotide binding &GO:0016491; oxidoreductase activity &GO:0016627; oxidoreductase activity, acting on the CH-CH group of donors &GO:0003995; acyl-CoA dehydrogenase activity	AAH66503	0	Acad8 protein [Danio rerio]	8022	8.28807	6.9667	-1.32137	-2.72937	0.031875
similar to aryl hydrocarbon receptor 2 /	&GO:0006355; regulation of transcription, DNA-dependent	GO:0005634; nucleus	&GO:0004871; signal transducer activity &GO:0030528; transcription regulator activity	AAC59696	1.87e-27	aryl hydrocarbon receptor 2 [Fundulus heteroclitus]	11818	4.36077	5.03776	0.67699	2.72878	0.0319006
piwi-like 1 (Drosophila) /	&GO:0006417; regulation of translation &GO:0007281; germ cell development &GO:0030154; cell differentiation &GO:0031047; gene silencing by RNA &GO:0007275; multicellular organismal development &GO:0007126; meiosis	GO:0043186; P granule GO:0005737; cytoplasm	&GO:0003676; nucleic acid binding &GO:0003723; RNA binding	NP_001153908	0	piwi-like protein 1 [Oryzias latipes] >gi|171673168|gb|ACB47463.1| piwi-like protein 1 [Oryzias latipes]	3651	4.51582	2.87851	-1.6373	-2.72848	0.0319141
regulating synaptic membrane exocytosis 4 /	&GO:0006836; neurotransmitter transport &GO:0006887; exocytosis	GO:0045202; synapse GO:0030054; cell junction		XP_699547	2.59e-24	PREDICTED: regulating synaptic membrane exocytosis protein 4-like [Danio rerio]	8750	4.20252	2.76795	-1.43457	-2.72705	0.031977
catenin (cadherin-associated protein), alpha 2 /	&GO:0051823; regulation of synapse structural plasticity &GO:0048813; dendrite morphogenesis &GO:0007409; axonogenesis &GO:0048854; brain morphogenesis &GO:0016337; cell-cell adhesion &GO:0007275; multicellular organismal development &GO:0021942; radial glia gui	GO:0030424; axon GO:0030027; lamellipodium GO:0005886; plasma membrane GO:0005829; cytosol GO:0030054; cell junction GO:0005913; cell-cell adherens junction GO:0016323; basolateral plasma membrane GO:0005737; cytoplasm GO:0005912; adherens junction GO:001	&GO:0045296; cadherin binding &GO:0005200; structural constituent of cytoskeleton &GO:0005515; protein binding	XP_865787	3.55e-36	PREDICTED: catenin alpha-2 isoform 3 [Canis lupus familiaris]	11822	4.85272	5.90891	1.05619	2.7251	0.0320634
synuclein, gamma a /	&GO:0008150; biological_process	GO:0005737; cytoplasm	&GO:0003674; molecular_function	CAF88747	2.89e-09	unnamed protein product [Tetraodon nigroviridis]	6171	6.32611	7.76447	1.43836	2.72456	0.032087
family with sequence similarity 19, member A1 /	&GO:0008150; biological_process	GO:0005783; endoplasmic reticulum GO:0005576; extracellular region	&GO:0003674; molecular_function	CBN81076	9.02e-24	Protein FAM19A1 [Dicentrarchus labrax]	3251	3.49119	2.71992	-0.771269	-2.72435	0.0320966
scaffold attachment factor B /			&GO:0003676; nucleic acid binding &GO:0000166; nucleotide binding	CAK11410	2.48e-21	novel protein similar to vertebrate scaffold attachment factor B family (zgc:55387) [Danio rerio] >gi|94733838|emb|CAK05110.1| novel protein similar to vertebrate scaffold attachment factor B family (zgc:55387) [Danio rerio]	5431	7.56836	6.45637	-1.112	-2.72399	0.0321123
				EFV85321	0	hypothetical protein HMPREF0005_04542 [Achromobacter xylosoxidans C54]	14714	3.3055	2.67644	-0.629052	-2.72153	0.0322216
zgc:64043 /	&GO:0008150; biological_process	GO:0005575; cellular_component	&GO:0003674; molecular_function	ACO09153	5.74e-34	C10orf57 [Osmerus mordax]	1499	8.16304	7.07547	-1.08757	-2.72136	0.0322292
adenylate kinase 4 /	&GO:0006139; nucleobase, nucleoside, nucleotide and nucleic acid metabolic process	GO:0005575; cellular_component	&GO:0016776; phosphotransferase activity, phosphate group as acceptor &GO:0016301; kinase activity &GO:0005524; ATP binding &GO:0004017; adenylate kinase activity &GO:0016740; transferase activity &GO:0019205; nucleobase, nucleoside, nucleotide kinase activity	XP_422526	7.17e-37	PREDICTED: similar to Adenylate kinase 3-like 1 [Gallus gallus]	1722	6.93224	6.139	-0.793243	-2.71984	0.0322968
signal sequence receptor, gamma /	&GO:0006613; cotranslational protein targeting to membrane	GO:0005784; Sec61 translocon complex GO:0030176; integral to endoplasmic reticulum membrane	&GO:0004872; receptor activity	ACO09812	0	Translocon-associated protein subunit gamma [Osmerus mordax]	3560	10.9328	11.4021	0.469302	2.71908	0.0323309
synaptogyrin 2b /	&GO:0008150; biological_process	GO:0016021; integral to membrane GO:0016020; membrane	&GO:0003674; molecular_function	CAG00204	8e-12	unnamed protein product [Tetraodon nigroviridis]	7068	7.7839	7.02784	-0.756064	-2.71807	0.0323762
additional sex combs like 2 (Drosophila) /	&GO:0006350; transcription &GO:0016568; chromatin modification &GO:0008150; biological_process &GO:0045449; regulation of transcription	GO:0005575; cellular_component GO:0035517; PR-DUB complex GO:0005634; nucleus	&GO:0003674; molecular_function &GO:0046872; metal ion binding &GO:0005515; protein binding	XP_001341242	2.22e-41	PREDICTED: hypothetical protein LOC403066 [Danio rerio]	8645	7.98951	8.8512	0.861697	2.71773	0.0323914
proteasome (prosome, macropain) subunit, beta type, 2 /	&GO:0051603; proteolysis involved in cellular protein catabolic process	GO:0000502; proteasome complex GO:0005839; proteasome core complex	&GO:0004298; threonine-type endopeptidase activity &GO:0008233; peptidase activity &GO:0004175; endopeptidase activity &GO:0016787; hydrolase activity	ACO09331	0	Proteasome subunit beta type 2 [Osmerus mordax]	2723	12.2194	12.8628	0.643396	2.71561	0.0324864
NOP14 nucleolar protein homolog (yeast) /	&GO:0060218; hemopoietic stem cell differentiation			NP_001133389	4.84e-41	nucleolar protein 14 [Salmo salar] >gi|209153043|gb|ACI33141.1| Nucleolar protein 14 [Salmo salar] >gi|223648242|gb|ACN10879.1| Nucleolar protein 14 [Salmo salar]	1932	9.73248	10.7424	1.0099	2.71507	0.0325104
TBC1 domain family, member 10A /	&GO:0032313; regulation of Rab GTPase activity &GO:0008150; biological_process	GO:0005622; intracellular GO:0005902; microvillus	&GO:0005097; Rab GTPase activator activity &GO:0030165; PDZ domain binding &GO:0005515; protein binding	CAG00894	7.23e-06	unnamed protein product [Tetraodon nigroviridis]	15160	3.6903	3.15173	-0.538577	-2.71503	0.0325122
tripartite motif-containing 71 /	&GO:0010172; embryonic body morphogenesis	GO:0005575; cellular_component	&GO:0003674; molecular_function	CAF94440	0.00869039	unnamed protein product [Tetraodon nigroviridis]	2626	4.24214	3.31501	-0.927132	-2.71466	0.0325289
				No Hit			5272	3.68725	3.04686	-0.640392	-2.7137	0.032572
zgc:92599 /	&GO:0008150; biological_process	GO:0016021; integral to membrane	&GO:0003674; molecular_function	NP_001004607	8.6e-37	hypothetical protein LOC447868 [Danio rerio] >gi|51859403|gb|AAH81668.1| Zgc:92599 [Danio rerio] >gi|123227638|emb|CAM16312.1| novel protein similar to vertebrate peroxisomal membrane protein 2, 22kDa (PXMP2) [Danio rerio]	7407	11.6635	10.4711	-1.19247	-2.71323	0.0325934
PHD finger protein 12 /	&GO:0045892; negative regulation of transcription, DNA-dependent &GO:0045449; regulation of transcription	GO:0017053; transcriptional repressor complex GO:0005730; nucleolus GO:0005634; nucleus	&GO:0016564; transcription repressor activity &GO:0046872; metal ion binding &GO:0008270; zinc ion binding &GO:0005515; protein binding	XP_003417038	7.58e-10	PREDICTED: PHD finger protein 12 [Loxodonta africana]	10654	2.91853	4.04043	1.1219	2.71186	0.0326553
non-SMC condensin I complex, subunit G /	&GO:0000070; mitotic sister chromatid segregation	GO:0000793; condensed chromosome GO:0005737; cytoplasm GO:0000796; condensin complex	&GO:0003674; molecular_function	CAF92707	0	unnamed protein product [Tetraodon nigroviridis]	14802	5.31455	6.35386	1.03931	2.7105	0.0327168
bone morphogenetic protein 5 /	&GO:0040007; growth		&GO:0008083; growth factor activity	NP_957345	3.16e-40	bone morphogenetic protein 5 [Danio rerio] >gi|32451932|gb|AAH54647.1| Bone morphogenetic protein 5 [Danio rerio]	13080	5.9846	3.52832	-2.45628	-2.70998	0.0327402
				No Hit			13893	9.91441	10.4253	0.510937	2.7098	0.0327484
isoleucyl-tRNA synthetase /	&GO:0006418; tRNA aminoacylation for protein translation &GO:0006412; translation &GO:0006428; isoleucyl-tRNA aminoacylation &GO:0042073; intraflagellar transport	GO:0005930; axoneme GO:0019861; flagellum GO:0005737; cytoplasm GO:0005932; microtubule basal body	&GO:0004812; aminoacyl-tRNA ligase activity &GO:0016874; ligase activity &GO:0004822; isoleucine-tRNA ligase activity &GO:0005524; ATP binding &GO:0000166; nucleotide binding	ACO09308	0	Intraflagellar transport 52 homolog [Osmerus mordax]	4450	6.66313	5.7421	-0.921034	-2.70447	0.0329905
thiosulfate sulfurtransferase (rhodanese)-like domain containing 1 /		GO:0005737; cytoplasm GO:0048471; perinuclear region of cytoplasm		ACO09872	1.02e-27	thiosulfate sulfurtransferase KAT [Osmerus mordax]	10330	5.471	3.84231	-1.62869	-2.70403	0.0330106
zgc:66242 /	&GO:0008150; biological_process	GO:0005575; cellular_component	&GO:0003674; molecular_function	CAF98687	8.52e-29	unnamed protein product [Tetraodon nigroviridis]	10355	6.88942	6.01907	-0.870353	-2.70377	0.0330223
							2821	2.49799	2.61394	0.11595	2.70154	0.0331244
ribosomal protein S6 kinase, polypeptide 5 /	&GO:0016572; histone phosphorylation &GO:0006468; protein phosphorylation &GO:0002755; MyD88-dependent toll-like receptor signaling pathway &GO:0007243; intracellular protein kinase cascade &GO:0016310; phosphorylation &GO:0008152; metabolic process &GO:0002756;	GO:0005654; nucleoplasm GO:0005634; nucleus	&GO:0004672; protein kinase activity &GO:0016301; kinase activity &GO:0004674; protein serine/threonine kinase activity &GO:0000287; magnesium ion binding &GO:0005524; ATP binding &GO:0016740; transferase activity &GO:0000166; nucleotide binding	CAG13167	3.43e-31	unnamed protein product [Tetraodon nigroviridis]	6227	3.92972	3.3418	-0.587916	-2.70032	0.0331805
alanyl-tRNA synthetase /	&GO:0006412; translation &GO:0043039; tRNA aminoacylation &GO:0006419; alanyl-tRNA aminoacylation	GO:0005737; cytoplasm	&GO:0004812; aminoacyl-tRNA ligase activity &GO:0016876; ligase activity, forming aminoacyl-tRNA and related compounds &GO:0005524; ATP binding &GO:0003676; nucleic acid binding &GO:0004813; alanine-tRNA ligase activity &GO:0000166; nucleotide binding	NP_001133550	0	Alanyl-tRNA synthetase, cytoplasmic [Salmo salar] >gi|209154450|gb|ACI33457.1| Alanyl-tRNA synthetase, cytoplasmic [Salmo salar]	11595	9.94792	10.5757	0.627739	2.69867	0.0332563
c2cd2-like /	&GO:0008150; biological_process	GO:0005575; cellular_component	&GO:0003674; molecular_function	CAG02873	0	unnamed protein product [Tetraodon nigroviridis]	6281	8.4571	6.8924	-1.5647	-2.6975	0.0333102
zinc finger protein 704 /	&GO:0006355; regulation of transcription, DNA-dependent	GO:0005622; intracellular GO:0005737; cytoplasm GO:0005634; nucleus	&GO:0003677; DNA binding &GO:0046872; metal ion binding &GO:0008270; zinc ion binding	XP_003201227	2.57e-26	PREDICTED: zinc finger protein 395-like [Danio rerio]	9505	8.93365	7.32365	-1.61	-2.6973	0.0333194
				No Hit			12221	7.00366	7.33031	0.326644	2.6965	0.0333564
NudC domain containing 2 /	&GO:0008150; biological_process	GO:0005575; cellular_component	&GO:0003674; molecular_function	CAF99064	2.22e-38	unnamed protein product [Tetraodon nigroviridis]	15717	4.77765	3.76911	-1.00854	-2.69648	0.0333575
mitogen-activated protein kinase kinase kinase kinase 2-like /	&GO:0006468; protein phosphorylation	GO:0005575; cellular_component	&GO:0004672; protein kinase activity &GO:0005083; small GTPase regulator activity &GO:0004674; protein serine/threonine kinase activity &GO:0016301; kinase activity &GO:0005524; ATP binding &GO:0000166; nucleotide binding	NP_001035448	0	mitogen-activated protein kinase kinase kinase kinase 2-like [Danio rerio] >gi|326669263|ref|XP_003198970.1| PREDICTED: mitogen-activated protein kinase kinase kinase kinase 2-like [Danio rerio] >gi|92096436|gb|AAI15222.1| Zgc:136670 [Danio rerio] >gi|190	11613	3.38031	2.61129	-0.769022	-2.69606	0.0333766
				No Hit			2410	2.5219	2.64115	0.119251	2.69597	0.033381
				No Hit			3147	2.49991	2.62355	0.123644	2.69403	0.0334706
BRCA1 associated RING domain 1 /	&GO:0085020; protein K6-linked ubiquitination &GO:0043066; negative regulation of apoptosis &GO:0046826; negative regulation of protein export from nucleus &GO:0043065; positive regulation of apoptosis &GO:0007283; spermatogenesis &GO:0006281; DNA repair &GO:004	GO:0070531; BRCA1-A complex GO:0005622; intracellular GO:0031436; BRCA1-BARD1 complex GO:0005737; cytoplasm GO:0005634; nucleus	&GO:0004842; ubiquitin-protein ligase activity &GO:0003674; molecular_function &GO:0016874; ligase activity &GO:0046982; protein heterodimerization activity &GO:0042803; protein homodimerization activity &GO:0046872; metal ion binding &GO:0008270; zinc ion bindi	CAG09256	1.19e-31	unnamed protein product [Tetraodon nigroviridis]	14926	4.51576	3.81959	-0.696168	-2.69342	0.0334988
anthrax toxin receptor 2 /		GO:0016021; integral to membrane	&GO:0004872; receptor activity	NP_001121460	2.85e-08	anthrax toxin receptor 2 [Xenopus (Silurana) tropicalis] >gi|183985706|gb|AAI66225.1| LOC100158556 protein [Xenopus (Silurana) tropicalis]	5053	11.7558	10.7978	-0.958031	-2.69315	0.0335115
gylcine receptor, beta a /	&GO:0006811; ion transport &GO:0006810; transport &GO:0006821; chloride transport	GO:0016021; integral to membrane GO:0045211; postsynaptic membrane GO:0016020; membrane	&GO:0005216; ion channel activity &GO:0016934; extracellular-glycine-gated chloride channel activity &GO:0004872; receptor activity &GO:0005230; extracellular ligand-gated ion channel activity	NP_571856	9.41e-41	gylcine receptor, beta a [Danio rerio] >gi|11322386|emb|CAC16688.1| glycine receptor betaZ subunit [Danio rerio]	7404	4.286	5.41272	1.12672	2.69244	0.0335445
katanin p60 subunit A-like 2 /			&GO:0017111; nucleoside-triphosphatase activity &GO:0005524; ATP binding &GO:0000166; nucleotide binding	NP_001032491	3.49e-15	katanin p60 ATPase-containing subunit A-like 2 [Danio rerio] >gi|79151965|gb|AAI08057.1| Katanin p60 subunit A-like 2 [Danio rerio]	2739	2.49811	2.61195	0.113841	2.69196	0.0335666
leukotriene B4 receptor 2 /	&GO:0051546; keratinocyte migration &GO:0007194; negative regulation of adenylate cyclase activity &GO:0006935; chemotaxis	GO:0005624; membrane fraction GO:0005886; plasma membrane GO:0005887; integral to plasma membrane	&GO:0004974; leukotriene receptor activity &GO:0001632; leukotriene B4 receptor activity &GO:0004872; receptor activity	CAF97026	0	unnamed protein product [Tetraodon nigroviridis]	10435	4.01369	2.81442	-1.19926	-2.69169	0.0335792
phenylalanyl-tRNA synthetase, alpha subunit /	&GO:0006418; tRNA aminoacylation for protein translation &GO:0006412; translation &GO:0043039; tRNA aminoacylation &GO:0006432; phenylalanyl-tRNA aminoacylation	GO:0005737; cytoplasm	&GO:0004812; aminoacyl-tRNA ligase activity &GO:0016874; ligase activity &GO:0005524; ATP binding &GO:0000049; tRNA binding &GO:0004826; phenylalanine-tRNA ligase activity &GO:0000166; nucleotide binding	AAI28806	0	Phenylalanyl-tRNA synthetase, alpha subunit [Danio rerio]	2922	7.35747	8.03751	0.680039	2.68875	0.0337163
							2760	7.4947	8.37208	0.877377	2.68859	0.0337235
phosphorylase, glycogen; brain /	&GO:0005975; carbohydrate metabolic process		&GO:0004645; phosphorylase activity &GO:0030170; pyridoxal phosphate binding &GO:0016757; transferase activity, transferring glycosyl groups &GO:0016740; transferase activity	AAY81991	1.16e-31	glycogen phosphorylase [Oreochromis mossambicus]	3646	12.3866	10.8014	-1.58519	-2.6879	0.0337561
E2F-associated phosphoprotein /	&GO:0008284; positive regulation of cell proliferation &GO:0090041; negative regulation of gene-specific transcription elongation from RNA polymerase II promoter &GO:0090040; positive regulation of gene-specific transcription elongation from RNA polymerase I	GO:0005737; cytoplasm GO:0005794; Golgi apparatus GO:0005634; nucleus		CAF89971	0	unnamed protein product [Tetraodon nigroviridis]	2477	7.06844	6.76834	-0.300091	-2.68733	0.0337827
leucine zipper and CTNNBIP1 domain containing /	&GO:0030154; cell differentiation &GO:0007275; multicellular organismal development &GO:0007399; nervous system development	GO:0005575; cellular_component	&GO:0008013; beta-catenin binding	XP_002811570	8.55e-16	PREDICTED: protein LZIC-like [Pongo abelii]	9482	7.06156	6.18535	-0.876215	-2.68667	0.0338135
ventricular zone expressed PH domain protein /	&GO:0007420; brain development &GO:0042471; ear morphogenesis	GO:0005886; plasma membrane GO:0016020; membrane		AAI34891	5.35e-16	Veph protein [Danio rerio]	5353	6.7395	5.66928	-1.07022	-2.68557	0.0338651
solute carrier family 16 (monocarboxylic acid transporters), member 1 /	&GO:0055085; transmembrane transport &GO:0015711; organic anion transport	GO:0016021; integral to membrane	&GO:0015355; secondary active monocarboxylate transmembrane transporter activity	CBN80757	1.75e-35	Monocarboxylate transporter 1 [Dicentrarchus labrax]	2325	2.5582	2.69459	0.136389	2.68533	0.033876
				No Hit			14473	3.79011	4.96657	1.17645	2.68464	0.0339085
ATP synthase, H+ transporting, mitochondrial F0 complex, subunit b, isoform 1 /	&GO:0015986; ATP synthesis coupled proton transport	GO:0000276; mitochondrial proton-transporting ATP synthase complex, coupling factor F(o)	&GO:0015078; hydrogen ion transmembrane transporter activity	CAG07512	0	unnamed protein product [Tetraodon nigroviridis]	697	11.9632	10.7854	-1.17776	-2.68387	0.0339448
transcription factor A, mitochondrial /		GO:0005634; nucleus	&GO:0003677; DNA binding	ACQ58415	0	Transcription factor A, mitochondrial precursor [Anoplopoma fimbria]	1353	8.97652	8.25572	-0.720803	-2.68185	0.0340399
proteasome (prosome, macropain) subunit, alpha type 1 /	&GO:0051603; proteolysis involved in cellular protein catabolic process &GO:0051436; negative regulation of ubiquitin-protein ligase activity involved in mitotic cell cycle &GO:0002862; negative regulation of inflammatory response to antigenic stimulus &GO:00	GO:0000502; proteasome complex GO:0019773; proteasome core complex, alpha-subunit complex GO:0005737; cytoplasm GO:0005839; proteasome core complex GO:0005634; nucleus	&GO:0004298; threonine-type endopeptidase activity &GO:0008233; peptidase activity &GO:0004175; endopeptidase activity &GO:0001530; lipopolysaccharide binding &GO:0016787; hydrolase activity &GO:0005515; protein binding	EFX71454	7.4e-34	hypothetical protein DAPPUDRAFT_308807 [Daphnia pulex]	3149	2.48249	2.59672	0.11423	2.68086	0.0340867
guanine nucleotide binding protein (G protein), beta polypeptide 1b /	&GO:0050909; sensory perception of taste &GO:0008283; cell proliferation &GO:0007200; activation of phospholipase C activity by G-protein coupled receptor protein signaling pathway coupled to IP3 second messenger &GO:0071377; cellular response to glucagon sti	GO:0001750; photoreceptor outer segment GO:0005834; heterotrimeric G-protein complex	&GO:0003924; GTPase activity &GO:0004871; signal transducer activity &GO:0005515; protein binding	XP_003209240	7.7e-31	PREDICTED: LOW QUALITY PROTEIN: guanine nucleotide-binding protein subunit beta-4-like [Meleagris gallopavo]	3784	4.98562	5.78593	0.80031	2.68052	0.0341029
ribosome binding protein 1 /	&GO:0015031; protein transport	GO:0005783; endoplasmic reticulum GO:0030176; integral to endoplasmic reticulum membrane		XP_001515455	1.27e-14	PREDICTED: ribosome-binding protein 1-like [Ornithorhynchus anatinus]	4399	12.348	13.6625	1.31451	2.67938	0.0341568
transmembrane protein 2 /	&GO:0008150; biological_process	GO:0016021; integral to membrane GO:0005575; cellular_component GO:0016020; membrane	&GO:0003674; molecular_function	ADY18307	3.61e-30	transmembrane protein 2 [Danio rerio]	12600	4.39784	5.31207	0.914234	2.67866	0.0341907
pyruvate dehydrogenase kinase, isoenzyme 2 /	&GO:0018106; peptidyl-histidine phosphorylation &GO:0007165; signal transduction	GO:0005575; cellular_component	&GO:0000155; two-component sensor activity &GO:0016301; kinase activity &GO:0005524; ATP binding &GO:0004673; protein histidine kinase activity	ACB72247	4.12e-08	pyruvate dehydrogenase kinase 2 [Fundulus heteroclitus]	15713	5.21745	4.58571	-0.631734	-2.67788	0.0342277
COMM domain containing 4 /	&GO:0008150; biological_process	GO:0005737; cytoplasm	&GO:0003674; molecular_function &GO:0005515; protein binding	ACQ58712	0	COMM domain-containing protein 4 [Anoplopoma fimbria]	14458	8.57517	7.82501	-0.750157	-2.67757	0.0342427
							4576	5.33235	8.52853	3.19618	2.677	0.0342695
				No Hit			10311	9.24662	6.69336	-2.55326	-2.67523	0.0343538
inhibitor of DNA binding 4 /	&GO:0045449; regulation of transcription	GO:0005634; nucleus	&GO:0030528; transcription regulator activity	NP_001035079	5.37e-32	DNA-binding protein inhibitor ID-4 [Danio rerio] >gi|79158649|gb|AAI08046.1| Zgc:123214 [Danio rerio]	2798	6.97403	5.67167	-1.30236	-2.67507	0.0343616
FtsJ homolog 2 (E. coli) /	&GO:0031167; rRNA methylation		&GO:0003676; nucleic acid binding &GO:0008168; methyltransferase activity	CAF94129	0	unnamed protein product [Tetraodon nigroviridis]	11306	4.60338	3.14716	-1.45622	-2.67412	0.0344066
zgc:153347 /	&GO:0008150; biological_process	GO:0005575; cellular_component	&GO:0003674; molecular_function	CAF90536	3.65e-33	unnamed protein product [Tetraodon nigroviridis]	11495	7.70292	8.4674	0.764482	2.67331	0.0344453
				No Hit			2161	2.56569	2.70214	0.136454	2.67256	0.0344811
Ribosomal protein S14a /	&GO:0006412; translation	GO:0005811; lipid particle GO:0005840; ribosome GO:0022627; cytosolic small ribosomal subunit	&GO:0003735; structural constituent of ribosome	ABS18351	0	40S ribosomal protein S14 [Artemia franciscana]	2815	2.55734	2.70361	0.146276	2.67135	0.0345388
proteasome (prosome, macropain) subunit, beta type, 6 /	&GO:0051603; proteolysis involved in cellular protein catabolic process	GO:0000502; proteasome complex GO:0005839; proteasome core complex	&GO:0004298; threonine-type endopeptidase activity &GO:0008233; peptidase activity &GO:0004175; endopeptidase activity &GO:0016787; hydrolase activity	AAD53036	0	proteasome delta [Oncorhynchus mykiss]	11080	10.306	10.9813	0.675279	2.66758	0.0347201
selenoprotein X, 1 /	&GO:0055114; oxidation-reduction process &GO:0030091; protein repair	GO:0005575; cellular_component GO:0005737; cytoplasm GO:0005634; nucleus	&GO:0016491; oxidoreductase activity &GO:0046872; metal ion binding &GO:0008270; zinc ion binding &GO:0008113; peptide-methionine-(S)-S-oxide reductase activity	NP_001004972	0	selenoprotein X, 1 [Xenopus (Silurana) tropicalis]	8714	12.4883	12.6385	0.15024	2.66654	0.0347703
SEC11 homolog A (S. cerevisiae) /	&GO:0006508; proteolysis &GO:0050796; regulation of insulin secretion &GO:0006112; energy reserve metabolic process &GO:0006465; signal peptide processing	GO:0005783; endoplasmic reticulum GO:0016021; integral to membrane GO:0005789; endoplasmic reticulum membrane GO:0005792; microsome GO:0016020; membrane	&GO:0008236; serine-type peptidase activity &GO:0008233; peptidase activity &GO:0005515; protein binding	XP_002188563	0	PREDICTED: putative signal peptidase complex protein, partial [Taeniopygia guttata]	3218	7.61422	8.46736	0.853142	2.66559	0.0348159
diacylglycerol O-acyltransferase 2 /	&GO:0006629; lipid metabolic process &GO:0008610; lipid biosynthetic process &GO:0006071; glycerol metabolic process	GO:0005783; endoplasmic reticulum GO:0016021; integral to membrane GO:0016020; membrane	&GO:0016747; transferase activity, transferring acyl groups other than amino-acyl groups &GO:0008415; acyltransferase activity &GO:0004144; diacylglycerol O-acyltransferase activity &GO:0016740; transferase activity	CAF98548	6.46e-14	unnamed protein product [Tetraodon nigroviridis]	10924	8.1243	7.40928	-0.715018	-2.6616	0.0350092
lipopolysaccharide binding protein /	&GO:0008228; opsonization &GO:0006810; transport &GO:0015920; lipopolysaccharide transport &GO:0032760; positive regulation of tumor necrosis factor production &GO:0034145; positive regulation of toll-like receptor 4 signaling pathway &GO:0043032; positive regu	GO:0005576; extracellular region GO:0005615; extracellular space	&GO:0051637; Gram-positive bacterial cell surface binding &GO:0005102; receptor binding &GO:0001530; lipopolysaccharide binding &GO:0070891; lipoteichoic acid binding &GO:0051636; Gram-negative bacterial cell surface binding &GO:0008289; lipid binding	NP_001187129	9.68e-38	bactericidal permeability-increasing protein [Ictalurus punctatus] >gi|60459249|gb|AAX20011.1| bactericidal permeability-increasing protein [Ictalurus punctatus]	9317	2.51687	4.30402	1.78715	2.65919	0.0351267
				AAC59776	0.145409	atf_like protein [Takifugu rubripes]	3325	12.7045	11.6658	-1.03863	-2.65781	0.0351941
zgc:65811 /	&GO:0008150; biological_process	GO:0016021; integral to membrane GO:0016020; membrane	&GO:0003674; molecular_function	ACQ58340	9.95e-44	CD9 antigen [Anoplopoma fimbria]	7215	5.03124	7.32065	2.28941	2.65766	0.0352013
contactin 1b /	&GO:0008152; metabolic process		&GO:0005524; ATP binding &GO:0003824; catalytic activity	CAG08665	5.96e-07	unnamed protein product [Tetraodon nigroviridis]	3474	2.49523	2.62148	0.126255	2.65756	0.0352063
				No Hit			12868	6.19439	5.4761	-0.718281	-2.65724	0.0352217
				CAG00841	4.43e-18	unnamed protein product [Tetraodon nigroviridis]	9922	6.15882	6.72984	0.571016	2.65675	0.0352459
solute carrier family 11 (proton-coupled divalent metal ion transporters), member 2 /	&GO:0046688; response to copper ion &GO:0010038; response to metal ion &GO:0006810; transport &GO:0042541; hemoglobin biosynthetic process &GO:0010039; response to iron ion &GO:0035162; embryonic hemopoiesis	GO:0016020; membrane	&GO:0005381; iron ion transmembrane transporter activity &GO:0005215; transporter activity	AEC05339	1.07e-24	solute carrier family 11 member 2 isoform beta4 [Dicentrarchus labrax]	12	5.97836	8.0936	2.11523	2.65534	0.0353148
zgc:165618 /	&GO:0009409; response to cold	GO:0005634; nucleus	&GO:0003677; DNA binding	CAG09003	1.74e-22	unnamed protein product [Tetraodon nigroviridis]	1992	9.01262	8.12396	-0.888663	-2.65406	0.0353778
				XP_691844	2.64e-07	PREDICTED: hypothetical protein LOC563388 [Danio rerio]	11546	4.64306	5.5022	0.859136	2.65324	0.0354181
2-deoxyribose-5-phosphate aldolase homolog (C. elegans) /	&GO:0009264; deoxyribonucleotide catabolic process &GO:0008152; metabolic process	GO:0005737; cytoplasm	&GO:0004139; deoxyribose-phosphate aldolase activity &GO:0016829; lyase activity &GO:0003824; catalytic activity	CAQ13229	6e-28	novel protein similar to vertebrate 2-deoxyribose-5-phosphate aldolase homolog (C. elegans) (DERA, zgc:101610) [Danio rerio]	8991	10.8043	9.36067	-1.44366	-2.65272	0.0354438
zgc:171428 /	&GO:0008150; biological_process	GO:0005634; nucleus	&GO:0003677; DNA binding	NP_001107918	2.47e-42	hypothetical protein LOC573117 [Danio rerio] >gi|160773695|gb|AAI55064.1| Zgc:171428 protein [Danio rerio]	1473	6.23818	5.60574	-0.632443	-2.65194	0.0354819
mitogen-activated protein kinase 1 /	&GO:0006468; protein phosphorylation &GO:0007369; gastrulation		&GO:0004707; MAP kinase activity &GO:0004672; protein kinase activity &GO:0016301; kinase activity &GO:0004674; protein serine/threonine kinase activity &GO:0005524; ATP binding &GO:0016740; transferase activity &GO:0000166; nucleotide binding	CAG07778	0	unnamed protein product [Tetraodon nigroviridis]	13267	5.48112	5.12513	-0.355989	-2.65123	0.035517
similar to guanine nucleotide binding protein (G protein), gamma 5 /	&GO:0007186; G-protein coupled receptor protein signaling pathway	GO:0005834; heterotrimeric G-protein complex	&GO:0004871; signal transducer activity	XP_003260581	7.87e-07	PREDICTED: guanine nucleotide-binding protein G(I)/G(S)/G(O) subunit gamma-5-like [Nomascus leucogenys]	7636	4.56547	5.60519	1.03972	2.65015	0.0355706
hemoglobin alpha adult-1 /	&GO:0015671; oxygen transport &GO:0001666; response to hypoxia &GO:0006810; transport	GO:0005833; hemoglobin complex	&GO:0020037; heme binding &GO:0005506; iron ion binding &GO:0046872; metal ion binding &GO:0019825; oxygen binding &GO:0005344; oxygen transporter activity	Q9PVM4	0	RecName: Full=Hemoglobin subunit alpha-A; AltName: Full=Alpha-A-globin; AltName: Full=Hemoglobin alpha-A chain >gi|6230879|dbj|BAA86218.1| alpha hemoglobin A [Seriola quinqueradiata]	570	14.8567	16.3705	1.51379	2.64902	0.0356261
				No Hit			1999	2.55427	2.68026	0.125988	2.64882	0.0356361
glyoxylate reductase/hydroxypyruvate reductase a /	&GO:0008152; metabolic process		&GO:0048037; cofactor binding &GO:0005488; binding &GO:0003824; catalytic activity &GO:0051287; NAD binding &GO:0016616; oxidoreductase activity, acting on the CH-OH group of donors, NAD or NADP as acceptor	ACO08912	1.26e-41	Glyoxylate reductase/hydroxypyruvate reductase [Osmerus mordax]	13185	6.71557	5.61638	-1.0992	-2.64645	0.0357539
sorting nexin 12 /	&GO:0007154; cell communication	GO:0005575; cellular_component	&GO:0035091; phosphatidylinositol binding	ACO14258	0	Sorting nexin-12 [Esox lucius]	10787	11.4093	10.9611	-0.448172	-2.6457	0.0357909
insulin-like growth factor binding protein 4 /	&GO:0001558; regulation of cell growth	GO:0005576; extracellular region	&GO:0005520; insulin-like growth factor binding	NP_001139534	0	insulin-like growth factor binding protein 4 [Takifugu rubripes] >gi|166014143|gb|ABY77973.1| insulin-like growth factor binding protein 4 [Takifugu rubripes]	8632	10.4436	8.39025	-2.05336	-2.64543	0.0358045
				EGP44847	3.98e-19	hypothetical protein AXXA_18692 [Achromobacter xylosoxidans AXX-A]	980	3.77785	3.14742	-0.630434	-2.64528	0.035812
calcyphosine-like /	&GO:0008150; biological_process	GO:0005575; cellular_component GO:0005737; cytoplasm	&GO:0003674; molecular_function &GO:0005509; calcium ion binding	NP_001187473	4.47e-31	calcyphosin-like protein [Ictalurus punctatus] >gi|308323099|gb|ADO28686.1| calcyphosin-like protein [Ictalurus punctatus]	6704	5.92837	5.31611	-0.612261	-2.64391	0.0358799
				No Hit			15634	4.03292	3.24682	-0.786099	-2.64354	0.0358987
SH3-domain GRB2-like 3 /	&GO:0048514; blood vessel morphogenesis	GO:0005737; cytoplasm		CAF89751	1.22e-12	unnamed protein product [Tetraodon nigroviridis]	14847	9.49412	8.94177	-0.552346	-2.64009	0.0360708
zinc finger E-box binding homeobox 2 /	&GO:0043507; positive regulation of JUN kinase activity &GO:0016481; negative regulation of transcription &GO:0048598; embryonic morphogenesis &GO:0007417; central nervous system development &GO:0007399; nervous system development &GO:0001843; neural tube closu	GO:0005622; intracellular GO:0005730; nucleolus GO:0005737; cytoplasm GO:0005634; nucleus	&GO:0019208; phosphatase regulator activity &GO:0043565; sequence-specific DNA binding &GO:0046332; SMAD binding &GO:0046872; metal ion binding &GO:0003700; sequence-specific DNA binding transcription factor activity &GO:0008270; zinc ion binding	CAG10289	2.34e-11	unnamed protein product [Tetraodon nigroviridis]	15671	3.66011	3.0773	-0.582809	-2.639	0.0361257
CAP-GLY domain containing linker protein 1 /	&GO:0031116; positive regulation of microtubule polymerization	GO:0005882; intermediate filament GO:0005856; cytoskeleton GO:0005874; microtubule GO:0005881; cytoplasmic microtubule GO:0005737; cytoplasm	&GO:0051010; microtubule plus-end binding &GO:0003676; nucleic acid binding &GO:0042803; protein homodimerization activity &GO:0008270; zinc ion binding &GO:0005515; protein binding &GO:0008017; microtubule binding	CAG08442	2.35e-11	unnamed protein product [Tetraodon nigroviridis]	777	6.57255	4.55746	-2.0151	-2.63735	0.0362086
fem-1 homolog c (C.elegans) /		GO:0005737; cytoplasm		CAF90461	7.02e-32	unnamed protein product [Tetraodon nigroviridis]	8802	3.82568	2.86999	-0.955695	-2.63663	0.0362452
si:dkey-11e23.5 /	&GO:0008150; biological_process	GO:0005575; cellular_component	&GO:0003674; molecular_function	NP_001038220	7.45e-05	hypothetical protein LOC336888 [Danio rerio] >gi|56207620|emb|CAI20595.1| novel protein [Danio rerio]	5722	10.1024	11.1073	1.00483	2.63537	0.0363086
proteasome activator subunit 2 / protein phosphatase 1, catalytic subunit, alpha isoform b /	&GO:0001525; angiogenesis	GO:0000502; proteasome complex GO:0005575; cellular_component GO:0008537; proteasome activator complex	&GO:0004721; phosphoprotein phosphatase activity &GO:0016787; hydrolase activity	CBN82185	0	Proteasome activator complex subunit 2 [Dicentrarchus labrax]	9338	10.3606	11.2313	0.870635	2.63315	0.0364206
START domain containing 10 /		GO:0005929; cilium GO:0019861; flagellum GO:0042995; cell projection		AAI71587	1.22e-32	Stard10 protein [Danio rerio] >gi|213627560|gb|AAI71583.1| START domain containing 10 [Danio rerio]	10026	9.08401	7.69461	-1.3894	-2.63015	0.0365733
proteasome (prosome, macropain) subunit, beta type, 3 /	&GO:0051603; proteolysis involved in cellular protein catabolic process	GO:0000502; proteasome complex GO:0005839; proteasome core complex	&GO:0004298; threonine-type endopeptidase activity &GO:0008233; peptidase activity &GO:0004175; endopeptidase activity &GO:0016787; hydrolase activity	ACO09022	0	Proteasome subunit beta type 3 [Osmerus mordax]	6658	11.9638	12.6771	0.713274	2.62991	0.0365856
				No Hit			6814	10.1972	10.6299	0.432625	2.62988	0.0365869
zgc:162641 /	&GO:0055085; transmembrane transport &GO:0006810; transport	GO:0016021; integral to membrane GO:0005743; mitochondrial inner membrane GO:0016020; membrane	&GO:0005488; binding &GO:0005215; transporter activity	NP_001092731	1.13e-38	hypothetical protein LOC100093708 [Danio rerio] >gi|146186729|gb|AAI39874.1| Zgc:162641 protein [Danio rerio]	4023	8.67729	9.58652	0.909232	2.62819	0.0366732
WD repeat domain 4 /	&GO:0008033; tRNA processing	GO:0005634; nucleus	&GO:0003674; molecular_function	ACH85346	3.02e-12	WD repeat domain 4-like [Salmo salar]	4089	9.5251	9.87501	0.349913	2.62748	0.0367091
				XP_002715997	0.839642	PREDICTED: angiopoietin-like 3 [Oryctolagus cuniculus]	1915	2.57224	2.70489	0.132646	2.62718	0.0367245
component of oligomeric golgi complex 3 /	&GO:0033365; protein localization to organelle &GO:0015031; protein transport &GO:0006810; transport &GO:0006890; retrograde vesicle-mediated transport, Golgi to ER &GO:0006886; intracellular protein transport &GO:0006891; intra-Golgi vesicle-mediated transport	GO:0017119; Golgi transport complex GO:0005801; cis-Golgi network GO:0005794; Golgi apparatus GO:0016020; membrane	&GO:0003674; molecular_function &GO:0008565; protein transporter activity	CAG05904	0	unnamed protein product [Tetraodon nigroviridis]	13795	3.18535	4.56265	1.3773	2.62696	0.0367357
glycolipid transfer protein domain containing 1 /	&GO:0046836; glycolipid transport	GO:0005737; cytoplasm	&GO:0051861; glycolipid binding &GO:0017089; glycolipid transporter activity	NP_001003497	3.45e-11	glycolipid transfer protein domain-containing protein 1 [Danio rerio] >gi|82182078|sp|Q6DBQ8.1|GLTD1_DANRE RecName: Full=Glycolipid transfer protein domain-containing protein 1 >gi|50416888|gb|AAH78407.1| Zgc:92000 [Danio rerio]	36	6.17965	4.17508	-2.00456	-2.62588	0.0367912
				No Hit			7047	5.97974	5.36966	-0.610084	-2.62431	0.0368713
chromobox homolog 5 (HP1 alpha homolog, Drosophila) /	&GO:0006333; chromatin assembly or disassembly	GO:0000785; chromatin GO:0005634; nucleus	&GO:0003682; chromatin binding	ABS70763	2.04e-39	Cbx5 [Haplochromis burtoni]	7153	7.68205	6.68854	-0.993508	-2.62373	0.0369014
tripartite motif containing 16 /	&GO:0043193; positive regulation of gene-specific transcription &GO:0046683; response to organophosphorus &GO:0060416; response to growth hormone stimulus &GO:0043967; histone H4 acetylation &GO:0032526; response to retinoic acid &GO:0050718; positive regulatio	GO:0005886; plasma membrane GO:0005622; intracellular GO:0016605; PML body GO:0005737; cytoplasm	&GO:0046872; metal ion binding &GO:0016563; transcription activator activity &GO:0003677; DNA binding &GO:0008270; zinc ion binding &GO:0019966; interleukin-1 binding &GO:0032089; NACHT domain binding &GO:0005515; protein binding	CAG03044	2.11e-20	unnamed protein product [Tetraodon nigroviridis]	6096	5.11196	6.519	1.40704	2.62373	0.0369015
E2F transcription factor 4 /	&GO:0006350; transcription &GO:0045449; regulation of transcription &GO:0006355; regulation of transcription, DNA-dependent	GO:0005667; transcription factor complex GO:0005634; nucleus	&GO:0003700; sequence-specific DNA binding transcription factor activity &GO:0003677; DNA binding	NP_001133782	3.09e-39	transcription factor E2F4 [Salmo salar] >gi|209155318|gb|ACI33891.1| Transcription factor E2F4 [Salmo salar]	11477	2.78269	3.21975	0.437065	2.62358	0.0369088
RIKEN cDNA 5730494N06 gene /	&GO:0008150; biological_process	GO:0016021; integral to membrane GO:0005575; cellular_component GO:0016020; membrane	&GO:0003674; molecular_function	ACQ58974	1.96e-10	UPF0414 transmembrane protein C20orf30 homolog [Anoplopoma fimbria]	10524	7.95983	7.27052	-0.68931	-2.6229	0.0369442
				No Hit			5311	8.53928	7.04332	-1.49596	-2.62144	0.0370192
acylpeptide hydrolase /	&GO:0006508; proteolysis		&GO:0004252; serine-type endopeptidase activity &GO:0008236; serine-type peptidase activity &GO:0016787; hydrolase activity	CAG07332	1.21e-23	unnamed protein product [Tetraodon nigroviridis]	11949	7.38886	6.27018	-1.11868	-2.62126	0.0370283
				ACO13613	0.00675709	RNA polymerase II subunit A C-terminal domain phosphatase SSU72 [Esox lucius]	1227	3.20783	5.14897	1.94114	2.62117	0.0370329
glutathione peroxidase 1b /	&GO:0055114; oxidation-reduction process &GO:0006979; response to oxidative stress	GO:0005575; cellular_component	&GO:0004602; glutathione peroxidase activity &GO:0016491; oxidoreductase activity &GO:0004601; peroxidase activity	ACR20472	3.19e-37	glutathione peroxidase 2 [Takifugu obscurus]	12334	9.35402	7.22408	-2.12993	-2.62107	0.0370382
				No Hit			13240	5.05151	6.63089	1.57938	2.61811	0.037191
							4681	6.29153	5.2339	-1.05762	-2.61809	0.0371922
phospholipase A2, group XIIB /	&GO:0016042; lipid catabolic process	GO:0005576; extracellular region	&GO:0005509; calcium ion binding &GO:0004623; phospholipase A2 activity	CAG06139	2.8e-17	unnamed protein product [Tetraodon nigroviridis]	13960	15.8083	15.2317	-0.576596	-2.61781	0.0372068
SET domain and mariner transposase fusion gene /	&GO:0016568; chromatin modification	GO:0005634; nucleus	&GO:0018024; histone-lysine N-methyltransferase activity &GO:0016740; transferase activity &GO:0008270; zinc ion binding &GO:0008168; methyltransferase activity	CBN80984	0	SET domain and mariner transposase fusion gene [Dicentrarchus labrax]	10295	3.22282	2.45453	-0.76829	-2.6176	0.0372177
zgc:92380 /	&GO:0008150; biological_process	GO:0005882; intermediate filament	&GO:0005198; structural molecule activity	ACN11500	0.286576	Transposable element Tcb1 transposase [Salmo salar]	2588	6.64793	7.94338	1.29545	2.61639	0.0372802
calcium/calmodulin-dependent protein kinase (CaM kinase) II delta 1 /	&GO:0006468; protein phosphorylation	GO:0005575; cellular_component	&GO:0005516; calmodulin binding &GO:0004672; protein kinase activity &GO:0016301; kinase activity &GO:0004674; protein serine/threonine kinase activity &GO:0005524; ATP binding &GO:0004683; calmodulin-dependent protein kinase activity &GO:0016740; transferase ac	NP_001108180	1.22e-28	calcium/calmodulin-dependent protein kinase type II delta 1 chain isoform 1 [Danio rerio] >gi|209572636|sp|Q6DEH3.2|KC2D1_DANRE RecName: Full=Calcium/calmodulin-dependent protein kinase type II delta 1 chain; AltName: Full=Calcium/calmodulin-dependent pro	6131	9.70032	7.85787	-1.84245	-2.61493	0.0373563
ArfGAP with coiled-coil, ankyrin repeat and PH domains 3b /	&GO:0032312; regulation of ARF GTPase activity	GO:0005575; cellular_component	&GO:0008270; zinc ion binding &GO:0008060; ARF GTPase activator activity	CBN80903	1.29e-17	'Arf-GAP with coiled-coil, ANK repeat and PH domain-containing protein 3' [Dicentrarchus labrax]	3640	2.4687	2.58313	0.114433	2.61244	0.0374857
				No Hit			15519	5.56211	4.21584	-1.34627	-2.61062	0.0375809
				No Hit			9794	5.96704	6.74131	0.77427	2.61	0.0376137
transmembrane protein 20 /		GO:0016021; integral to membrane GO:0016020; membrane		CBN81429	1.59e-20	Transmembrane protein 20 [Dicentrarchus labrax]	5503	4.92041	6.09862	1.17821	2.60546	0.0378524
				No Hit			3027	6.33928	5.34375	-0.995528	-2.60425	0.0379162
integrator complex subunit 2 /	&GO:0016180; snRNA processing &GO:0008150; biological_process	GO:0016021; integral to membrane GO:0005622; intracellular GO:0005575; cellular_component GO:0032039; integrator complex GO:0005634; nucleus GO:0016020; membrane GO:0031965; nuclear membrane	&GO:0003674; molecular_function	CAG02732	6.22e-12	unnamed protein product [Tetraodon nigroviridis]	6546	2.96599	4.3588	1.39282	2.60191	0.0380398
Sec31 homolog A (S. cerevisiae) /	&GO:0016044; cellular membrane organization &GO:0016192; vesicle-mediated transport &GO:0015031; protein transport &GO:0018279; protein N-linked glycosylation via asparagine &GO:0048208; COPII vesicle coating &GO:0044267; cellular protein metabolic process &GO:0	GO:0005783; endoplasmic reticulum GO:0005789; endoplasmic reticulum membrane GO:0005829; cytosol GO:0031410; cytoplasmic vesicle GO:0030127; COPII vesicle coat GO:0043231; intracellular membrane-bounded organelle GO:0012507; ER to Golgi transport vesicle	&GO:0048306; calcium-dependent protein binding &GO:0005515; protein binding	CBN81529	2.27e-18	Protein transport protein Sec31A [Dicentrarchus labrax]	3617	6.2934	7.40386	1.11046	2.60167	0.0380526
tensin like C1 domain containing phosphatase (tensin 2) /	&GO:0035556; intracellular signal transduction &GO:0008285; negative regulation of cell proliferation	GO:0005886; plasma membrane GO:0005925; focal adhesion GO:0030054; cell junction	&GO:0004721; phosphoprotein phosphatase activity &GO:0046872; metal ion binding &GO:0016787; hydrolase activity &GO:0005515; protein binding	CBN80918	0	Tensin-like C1 domain-containing phosphatase [Dicentrarchus labrax]	14534	3.64522	5.32333	1.67811	2.6014	0.038067
zgc:113176 /	&GO:0008150; biological_process	GO:0005575; cellular_component	&GO:0003674; molecular_function	AAI28799	1.78e-43	Zgc:113176 protein [Danio rerio]	14087	3.67583	3.18878	-0.487058	-2.60005	0.0381389
				CAF95213	0.033497	unnamed protein product [Tetraodon nigroviridis]	8901	2.97433	2.40256	-0.571762	-2.59879	0.0382057
arginyl-tRNA synthetase / ubiquitin-like domain containing CTD phosphatase 1 /	&GO:0006420; arginyl-tRNA aminoacylation &GO:0006418; tRNA aminoacylation for protein translation &GO:0006412; translation	GO:0005737; cytoplasm GO:0005634; nucleus	&GO:0004812; aminoacyl-tRNA ligase activity &GO:0004721; phosphoprotein phosphatase activity &GO:0016874; ligase activity &GO:0004814; arginine-tRNA ligase activity &GO:0005524; ATP binding &GO:0016787; hydrolase activity &GO:0000166; nucleotide binding	AAI65718	0	Rars protein [Danio rerio]	8148	10.9827	11.6304	0.647732	2.59848	0.038222
							15106	5.14952	8.55438	3.40487	2.59813	0.038241
				NP_001138713	1.47e-06	rapunzel2 [Danio rerio] >gi|221327269|gb|ACM17387.1| rapunzel2 [Danio rerio]	9369	8.08723	7.20435	-0.882879	-2.59715	0.0382931
RIKEN cDNA 1700054N08 gene /	&GO:0008150; biological_process	GO:0005575; cellular_component	&GO:0003674; molecular_function	AAH63997	8.2e-20	LOC402912 protein [Danio rerio]	3552	2.53151	2.67544	0.143923	2.59619	0.0383448
protein phosphatase 1, regulatory (inhibitor) subunit 1A /	&GO:0005975; carbohydrate metabolic process &GO:0007165; signal transduction &GO:0005977; glycogen metabolic process		&GO:0004865; protein serine/threonine phosphatase inhibitor activity &GO:0005515; protein binding	CBN80855	1.15e-18	Protein phosphatase 1 regulatory subunit 1A [Dicentrarchus labrax]	3720	2.47992	2.60036	0.120433	2.59554	0.0383795
synaptic vesicle glycoprotein 2c /	&GO:0055085; transmembrane transport &GO:0006836; neurotransmitter transport	GO:0030672; synaptic vesicle membrane GO:0016021; integral to membrane GO:0031410; cytoplasmic vesicle GO:0045202; synapse GO:0030054; cell junction GO:0008021; synaptic vesicle GO:0016020; membrane	&GO:0005215; transporter activity &GO:0004872; receptor activity	CAG05267	3.67e-40	unnamed protein product [Tetraodon nigroviridis]	15705	4.94152	3.69613	-1.24538	-2.59398	0.0384631
				XP_003199138	8.37e-16	PREDICTED: TRAF3-interacting JNK-activating modulator-like [Danio rerio]	9247	7.54856	7.93751	0.388941	2.59198	0.0385702
zinc finger protein 530 /	&GO:0006355; regulation of transcription, DNA-dependent	GO:0005622; intracellular GO:0005634; nucleus	&GO:0046872; metal ion binding &GO:0003677; DNA binding &GO:0008270; zinc ion binding	XP_002372116	2.4e-16	Zinc finger, C2H2 type family protein [Toxoplasma gondii ME49] >gi|211969780|gb|EEB04976.1| Zinc finger, C2H2 type family protein [Toxoplasma gondii ME49]	79	7.43986	8.23722	0.797358	2.59193	0.0385731
mediator complex subunit 29 /	&GO:0042462; eye photoreceptor cell development &GO:0006350; transcription &GO:0045449; regulation of transcription	GO:0005634; nucleus		ACO14021	7.22e-13	Mediator of RNA polymerase II transcription subunit 29 [Esox lucius]	13928	6.40215	5.35885	-1.04329	-2.59191	0.0385742
potassium voltage-gated channel, subfamily F, member 1 /	&GO:0006811; ion transport &GO:0055085; transmembrane transport &GO:0006813; potassium ion transport	GO:0008076; voltage-gated potassium channel complex GO:0016020; membrane	&GO:0005216; ion channel activity &GO:0005249; voltage-gated potassium channel activity	CAF99009	1.65e-41	unnamed protein product [Tetraodon nigroviridis]	5943	5.75294	3.87684	-1.87611	-2.58965	0.0386959
FGGY carbohydrate kinase domain containing /	&GO:0005975; carbohydrate metabolic process &GO:0070050; neuron homeostasis	GO:0005575; cellular_component	&GO:0003674; molecular_function &GO:0016301; kinase activity &GO:0016773; phosphotransferase activity, alcohol group as acceptor &GO:0016740; transferase activity	NP_001133658	3.07e-27	sugar kinase FLJ10986 homolog [Salmo salar] >gi|209154840|gb|ACI33652.1| sugar kinase FLJ10986 homolog [Salmo salar]	6108	7.27202	6.73622	-0.535797	-2.58753	0.0388104
MYC binding protein 2 /	&GO:0021986; habenula development &GO:0042068; regulation of pteridine metabolic process &GO:0031290; retinal ganglion cell axon guidance &GO:0030071; regulation of mitotic metaphase/anaphase transition &GO:0016198; axon choice point recognition &GO:0007411; ax	GO:0005680; anaphase-promoting complex GO:0005737; cytoplasm	&GO:0004842; ubiquitin-protein ligase activity &GO:0046872; metal ion binding &GO:0008270; zinc ion binding &GO:0005515; protein binding	CAG07318	3.78e-30	unnamed protein product [Tetraodon nigroviridis]	10758	4.87016	6.28226	1.41209	2.58575	0.0389073
				No Hit			15022	10.6365	8.75895	-1.87754	-2.58555	0.0389181
RNA terminal phosphate cyclase-like 1 /			&GO:0003824; catalytic activity	NP_001154093	0	RNA 3'-terminal phosphate cyclase-like protein [Oncorhynchus mykiss] >gi|225703978|gb|ACO07835.1| RNA 3-terminal phosphate cyclase-like protein [Oncorhynchus mykiss]	14962	4.30338	3.43718	-0.866207	-2.58528	0.0389327
RIKEN cDNA 4933424B01 gene /	&GO:0051301; cell division &GO:0007346; regulation of mitotic cell cycle &GO:0008150; biological_process &GO:0007067; mitosis &GO:0007049; cell cycle	GO:0005575; cellular_component	&GO:0003674; molecular_function	CAG12074	0	unnamed protein product [Tetraodon nigroviridis]	10510	4.50433	5.74003	1.23569	2.58361	0.0390234
non-metastatic cells 4, protein expressed in /	&GO:0006241; CTP biosynthetic process &GO:0006183; GTP biosynthetic process &GO:0006228; UTP biosynthetic process	GO:0005575; cellular_component	&GO:0016301; kinase activity &GO:0004550; nucleoside diphosphate kinase activity &GO:0005524; ATP binding &GO:0016740; transferase activity &GO:0000166; nucleotide binding	NP_001153969	1.4e-40	nucleoside diphosphate kinase [Oncorhynchus mykiss] >gi|223049431|gb|ACM80355.1| nucleoside diphosphate kinase [Oncorhynchus mykiss]	14066	10.5489	9.14003	-1.4089	-2.5836	0.0390238
core-binding factor, beta subunit /	&GO:0060047; heart contraction &GO:0048769; sarcomerogenesis &GO:0045214; sarcomere organization &GO:0006355; regulation of transcription, DNA-dependent	GO:0030018; Z disc GO:0016513; core-binding factor complex GO:0005634; nucleus	&GO:0003713; transcription coactivator activity &GO:0046982; protein heterodimerization activity &GO:0030528; transcription regulator activity &GO:0003677; DNA binding	NP_001092123	0	frRunxb type2 [Takifugu rubripes] >gi|116812256|dbj|BAF36013.1| frRunxb type2 [Takifugu rubripes]	2149	5.72611	7.07809	1.35199	2.5829	0.0390621
				YP_003877989	0.819671	hypothetical protein ZICARI_014 [Candidatus Zinderia insecticola CARI] >gi|306482772|gb|ADM89643.1| conserved hypothetical protein [Candidatus Zinderia insecticola CARI]	2101	4.56632	5.53431	0.967988	2.58095	0.0391688
				AAS83206	0	reverse transcriptase [Fundulus heteroclitus]	8895	6.55565	4.67348	-1.88217	-2.58072	0.039181
RNA (guanine-9-) methyltransferase domain containing 2 /			&GO:0016740; transferase activity &GO:0008168; methyltransferase activity	ACO08905	0	tRNA guanine-N1 methyltransferase [Osmerus mordax]	6028	9.67618	9.27112	-0.40506	-2.57962	0.0392415
				No Hit			7945	2.63831	4.33163	1.69333	2.5782	0.039319
				AEM37721	2.87e-09	protein tyrosine phosphatase [Epinephelus bruneus]	4026	10.7949	9.93714	-0.857711	-2.57784	0.0393388
WD repeat and HMG-box DNA binding protein 1 /	&GO:0008150; biological_process	GO:0005575; cellular_component	&GO:0003674; molecular_function	CAG12499	0	unnamed protein product [Tetraodon nigroviridis]	3634	2.53447	2.68013	0.145656	2.57757	0.0393536
				CBZ55660	0.820961	putative ribosomal protein S12 [Neospora caninum Liverpool]	1668	2.59849	2.73724	0.138754	2.5774	0.0393635
				ABK91815	7.69e-39	ferritin protein [Artemia franciscana]	3800	2.50347	2.63647	0.132998	2.57675	0.0393992
thymidine kinase 1, soluble /	&GO:0006260; DNA replication	GO:0005575; cellular_component	&GO:0016301; kinase activity &GO:0004797; thymidine kinase activity &GO:0005524; ATP binding &GO:0016740; transferase activity &GO:0000166; nucleotide binding	ADO28301	1.4e-45	thymidine kinase cytosolic [Ictalurus furcatus]	10562	4.13589	5.30243	1.16655	2.57605	0.0394376
regulatory factor X, 7 /	&GO:0006355; regulation of transcription, DNA-dependent	GO:0005634; nucleus	&GO:0003677; DNA binding	CAG05561	2.13e-12	unnamed protein product [Tetraodon nigroviridis]	5320	5.31559	4.17969	-1.1359	-2.57548	0.0394689
calpastatin /			&GO:0010859; calcium-dependent cysteine-type endopeptidase inhibitor activity	CBN81110	4.75e-24	Calpastatin [Dicentrarchus labrax]	5701	9.81118	8.7351	-1.07608	-2.57488	0.0395019
				XP_683313	5.42e-16	PREDICTED: leucine-rich repeat and WD repeat-containing protein 1 [Danio rerio]	8248	6.0742	6.58339	0.509198	2.57419	0.0395398
CG15828 gene product from transcript CG15828-RC /	&GO:0006869; lipid transport	GO:0005615; extracellular space GO:0005875; microtubule associated complex	&GO:0005319; lipid transporter activity &GO:0008289; lipid binding	XP_002941105	2.27e-29	PREDICTED: hypothetical protein LOC100496911 [Xenopus (Silurana) tropicalis]	14009	4.79874	5.91892	1.12018	2.57405	0.0395478
				No Hit			13031	6.49233	7.45369	0.961361	2.57298	0.0396072
				CAF99258	1.64e-30	unnamed protein product [Tetraodon nigroviridis]	7329	5.77527	4.86722	-0.908054	-2.57277	0.0396188
endonuclease/exonuclease/phosphatase family domain containing 1 /	&GO:0006281; DNA repair		&GO:0003677; DNA binding	XP_003207340	3.08e-19	PREDICTED: endonuclease/exonuclease/phosphatase family domain-containing protein 1-like, partial [Meleagris gallopavo]	5379	10.8319	10.1581	-0.673861	-2.57218	0.039651
				No Hit			13612	2.72784	2.8957	0.167862	2.57162	0.0396821
				No Hit			9763	11.9219	10.3078	-1.61414	-2.57134	0.0396979
fucokinase /	&GO:0008152; metabolic process	GO:0005737; cytoplasm	&GO:0016301; kinase activity &GO:0016773; phosphotransferase activity, alcohol group as acceptor &GO:0005524; ATP binding	XP_414049	4.36e-24	PREDICTED: hypothetical protein [Gallus gallus]	8297	6.30968	5.35594	-0.953735	-2.57009	0.039767
				No Hit			6335	6.3552	5.70634	-0.648861	-2.57004	0.0397701
MIS18 kinetochore protein homolog A (S. pombe) /	&GO:0051301; cell division &GO:0006334; nucleosome assembly &GO:0034080; CenH3-containing nucleosome assembly at centromere &GO:0008150; biological_process &GO:0007067; mitosis &GO:0007049; cell cycle	GO:0005654; nucleoplasm GO:0005575; cellular_component GO:0005694; chromosome GO:0000775; chromosome, centromeric region GO:0005634; nucleus	&GO:0003674; molecular_function	CAG00451	3.28e-42	unnamed protein product [Tetraodon nigroviridis]	4551	3.62616	2.71849	-0.907674	-2.56708	0.0399349
				No Hit			9472	3.12389	2.41119	-0.712699	-2.56593	0.0399992
				No Hit			5195	7.44478	6.41388	-1.0309	-2.56512	0.040044
				No Hit			3223	5.39114	6.06238	0.671239	2.56395	0.0401096
family with sequence similarity 26, member E /	&GO:0008150; biological_process	GO:0016021; integral to membrane GO:0016020; membrane	&GO:0003674; molecular_function	CAG02776	0	unnamed protein product [Tetraodon nigroviridis]	8440	6.32329	7.12465	0.801367	2.56377	0.0401201
family with sequence similarity 196, member A /	&GO:0008150; biological_process	GO:0005575; cellular_component	&GO:0003674; molecular_function	XP_001342094	3.38e-33	PREDICTED: protein FAM196A-like [Danio rerio]	12154	2.96521	5.32813	2.36291	2.56206	0.0402159
mutagen-sensitive 209 /	&GO:0006289; nucleotide-excision repair &GO:0006272; leading strand elongation &GO:0006261; DNA-dependent DNA replication &GO:0019730; antimicrobial humoral response &GO:0007307; eggshell chorion gene amplification &GO:0007052; mitotic spindle organization &GO:0	GO:0043626; PCNA complex GO:0005875; microtubule associated complex	&GO:0030337; DNA polymerase processivity factor activity &GO:0003677; DNA binding	AEJ89927	8.92e-35	proliferating cell nuclear antigen [Litopenaeus vannamei] >gi|339721489|gb|AEJ89928.1| proliferating cell nuclear antigen [Litopenaeus vannamei]	3633	2.54733	2.69887	0.151546	2.5616	0.0402415
				No Hit			2579	2.48204	2.57977	0.097731	2.56097	0.0402774
si:rp71-1h3.1 /			&GO:0003676; nucleic acid binding &GO:0008270; zinc ion binding	BAC82602	3.4e-23	gag-like protein [Takifugu rubripes]	10823	3.43026	5.68133	2.25107	2.55955	0.0403573
				No Hit			2989	2.46468	2.56233	0.0976504	2.55922	0.0403756
predicted gene 13212 /	&GO:0008150; biological_process	GO:0005575; cellular_component	&GO:0003674; molecular_function &GO:0046872; metal ion binding	XP_003341876	8.66e-19	PREDICTED: zinc finger protein 182-like [Monodelphis domestica]	4067	7.07958	6.33318	-0.746407	-2.55906	0.0403849
				XP_003390408	2.51e-13	PREDICTED: zinc finger MYM-type protein 1-like [Amphimedon queenslandica]	12871	2.64136	4.02606	1.3847	2.55875	0.0404025
oxidoreductase NAD-binding domain containing 1 /	&GO:0055114; oxidation-reduction process		&GO:0016491; oxidoreductase activity	NP_001103926	0	oxidoreductase NAD-binding domain-containing protein 1 [Danio rerio] >gi|158513405|sp|A3KP77.1|OXND1_DANRE RecName: Full=Oxidoreductase NAD-binding domain-containing protein 1 >gi|126631383|gb|AAI34195.1| Oxnad1 protein [Danio rerio]	3998	6.24261	5.48401	-0.7586	-2.55864	0.0404085
sperm associated antigen 6 /		GO:0005575; cellular_component	&GO:0005488; binding	NP_001002210	3.81e-13	sperm-associated antigen 6 [Danio rerio] >gi|49257905|gb|AAH74072.1| Sperm associated antigen 6 [Danio rerio] >gi|182890718|gb|AAI65187.1| Spag6 protein [Danio rerio]	6580	5.81596	6.73598	0.920021	2.55862	0.0404099
heat shock protein 12B /	&GO:0002040; sprouting angiogenesis &GO:0048514; blood vessel morphogenesis &GO:0006950; response to stress			NP_001036151	2.54e-42	heat shock 70 kDa protein 12B [Danio rerio] >gi|73919174|gb|AAZ94077.1| HSPA12B [Danio rerio] >gi|190337888|gb|AAI62264.1| Heat shock protein 12B [Danio rerio] >gi|190339374|gb|AAI62271.1| Heat shock protein 12B [Danio rerio]	5394	5.90197	6.60234	0.70037	2.55668	0.0405194
apolipoprotein A-I /	&GO:0006629; lipid metabolic process &GO:0042157; lipoprotein metabolic process &GO:0006869; lipid transport &GO:0006810; transport &GO:0006695; cholesterol biosynthetic process &GO:0033344; cholesterol efflux &GO:0030301; cholesterol transport &GO:0008203; chole	GO:0034364; high-density lipoprotein particle GO:0005576; extracellular region GO:0005615; extracellular space	&GO:0005319; lipid transporter activity &GO:0008035; high-density lipoprotein particle binding &GO:0017127; cholesterol transporter activity &GO:0008289; lipid binding	ACH90228	1.02e-11	apolipoprotein A-I [Morone saxatilis]	5048	10.0514	8.6164	-1.43498	-2.55653	0.040528
PARK2 co-regulated /	&GO:0008150; biological_process	GO:0005575; cellular_component		NP_001007399	0	parkin co-regulated gene protein [Danio rerio] >gi|55250310|gb|AAH85440.1| Zgc:101786 [Danio rerio] >gi|182889412|gb|AAI65063.1| Zgc:101786 protein [Danio rerio]	2826	4.87855	3.42418	-1.45437	-2.55621	0.0405461
topoisomerase (DNA) I /	&GO:0009303; rRNA transcription &GO:0040016; embryonic cleavage &GO:0006268; DNA unwinding involved in replication &GO:0006260; DNA replication &GO:0006265; DNA topological change	GO:0005654; nucleoplasm GO:0043204; perikaryon GO:0005730; nucleolus GO:0005694; chromosome GO:0005737; cytoplasm GO:0005634; nucleus	&GO:0003918; DNA topoisomerase (ATP-hydrolyzing) activity &GO:0032403; protein complex binding &GO:0003917; DNA topoisomerase type I activity &GO:0003916; DNA topoisomerase activity &GO:0016853; isomerase activity &GO:0005524; ATP binding &GO:0003677; DNA bindin	XP_002162187	6.32e-09	PREDICTED: similar to topoisomerase (DNA) I, like [Hydra magnipapillata]	14777	4.1549	5.29603	1.14113	2.55571	0.0405747
				No Hit			10720	3.7129	5.08069	1.36778	2.55284	0.0407379
zgc:113343 /		GO:0005622; intracellular	&GO:0003676; nucleic acid binding &GO:0008270; zinc ion binding	CAG12715	0	unnamed protein product [Tetraodon nigroviridis]	1965	7.48855	8.51739	1.02884	2.55218	0.0407754
cystatin C (amyloid angiopathy and cerebral hemorrhage) /	&GO:0008150; biological_process	GO:0005575; cellular_component	&GO:0004869; cysteine-type endopeptidase inhibitor activity &GO:0030414; peptidase inhibitor activity	ACO14463	6.81e-11	Cystatin precursor [Esox lucius]	5321	11.1833	10.6066	-0.576726	-2.55062	0.0408645
hook homolog 3 (Drosophila) /	&GO:0022027; interkinetic nuclear migration &GO:0006810; transport &GO:0000226; microtubule cytoskeleton organization &GO:0050768; negative regulation of neurogenesis &GO:0015031; protein transport &GO:0051645; Golgi localization &GO:0007032; endosome organizati	GO:0000242; pericentriolar material GO:0005856; cytoskeleton GO:0005813; centrosome GO:0005874; microtubule GO:0005801; cis-Golgi network GO:0005737; cytoplasm GO:0005794; Golgi apparatus GO:0070695; FHF complex	&GO:0042802; identical protein binding &GO:0008017; microtubule binding &GO:0005515; protein binding	CAF90884	0	unnamed protein product [Tetraodon nigroviridis]	7326	6.24545	5.71647	-0.528985	-2.55027	0.0408844
mannose receptor, C type 1a /	&GO:0008150; biological_process		&GO:0005529; sugar binding &GO:0005488; binding &GO:0004872; receptor activity	CBN82067	1.03e-30	Macrophage mannose receptor 1 [Dicentrarchus labrax]	5011	7.37834	9.02158	1.64324	2.54995	0.0409026
si:dkey-151c10.1 /			&GO:0003779; actin binding	CAG07926	0	unnamed protein product [Tetraodon nigroviridis]	13515	10.3778	9.45231	-0.925457	-2.54816	0.0410054
histone cluster 1, H2aa /	&GO:0006334; nucleosome assembly	GO:0000786; nucleosome GO:0005694; chromosome GO:0005634; nucleus	&GO:0003677; DNA binding	CAF97446	0	unnamed protein product [Tetraodon nigroviridis]	3880	2.51838	2.6588	0.140415	2.54816	0.0410056
acyl-CoA thioesterase 2-like /	&GO:0006629; lipid metabolic process &GO:0006637; acyl-CoA metabolic process		&GO:0016290; palmitoyl-CoA hydrolase activity &GO:0016790; thiolester hydrolase activity	XP_003214598	2.19e-25	PREDICTED: acyl-coenzyme A thioesterase 2, mitochondrial-like [Anolis carolinensis]	13536	10.7105	9.26224	-1.44825	-2.54798	0.0410158
brain-specific angiogenesis inhibitor 1 /	&GO:0007155; cell adhesion &GO:0007409; axonogenesis &GO:0007218; neuropeptide signaling pathway &GO:0007422; peripheral nervous system development &GO:0007186; G-protein coupled receptor protein signaling pathway &GO:0007165; signal transduction &GO:0008285; ne	GO:0016021; integral to membrane GO:0005886; plasma membrane GO:0005911; cell-cell junction GO:0005887; integral to plasma membrane	&GO:0004930; G-protein coupled receptor activity &GO:0005515; protein binding	XP_519989	2.58e-10	PREDICTED: brain-specific angiogenesis inhibitor 1-like, partial [Pan troglodytes]	2963	4.05845	3.21803	-0.840417	-2.54714	0.0410639
zgc:91811 /	&GO:0008150; biological_process	GO:0005575; cellular_component	&GO:0003674; molecular_function	NP_001133755	2.11e-20	Transmembrane protein 60 [Salmo salar] >gi|209155224|gb|ACI33844.1| Transmembrane protein 60 [Salmo salar] >gi|209735886|gb|ACI68812.1| Transmembrane protein 60 [Salmo salar]	9840	2.68689	3.15418	0.467292	2.54585	0.0411382
hemopexin /	&GO:0006810; transport &GO:0042221; response to chemical stimulus	GO:0005576; extracellular region	&GO:0046872; metal ion binding	DAA12503	0	TPA_exp: warm temperature acclimation protein 65-1 [Dicentrarchus labrax]	9002	18.821	19.2483	0.427205	2.54543	0.0411624
si:dkey-71l1.7 /			&GO:0003950; NAD+ ADP-ribosyltransferase activity	AAP49829	1.1e-17	interferon-inducible protein Gig2 [Carassius auratus] >gi|242134020|gb|ACS87977.1| interferon inducible protein [Carassius auratus]	10921	4.99276	7.51114	2.51837	2.54316	0.0412935
CTP synthase /	&GO:0006541; glutamine metabolic process &GO:0006221; pyrimidine nucleotide biosynthetic process		&GO:0003883; CTP synthase activity &GO:0016874; ligase activity &GO:0005524; ATP binding &GO:0003824; catalytic activity &GO:0000166; nucleotide binding	CAG00263	0	unnamed protein product [Tetraodon nigroviridis]	14942	8.59406	9.46038	0.866322	2.54277	0.0413159
l-isoaspartyl protein carboxyl methyltransferase, like /	&GO:0006464; protein modification process		&GO:0004719; protein-L-isoaspartate (D-aspartate) O-methyltransferase activity &GO:0016740; transferase activity &GO:0008168; methyltransferase activity	NP_001140111	1.06e-24	Protein-L-isoaspartateD-aspartate O-methyltransferase [Salmo salar] >gi|221222218|gb|ACM09770.1| Protein-L-isoaspartateD-aspartate O-methyltransferase [Salmo salar]	13357	6.5512	5.82657	-0.724625	-2.54073	0.0414337
				CBN82174	9.1e-08	SH3 domain-containing kinase-binding protein 1 [Dicentrarchus labrax]	13701	7.49217	8.10768	0.615512	2.53952	0.0415041
3-hydroxyanthranilate 3,4-dioxygenase /	&GO:0019363; pyridine nucleotide biosynthetic process &GO:0055114; oxidation-reduction process	GO:0005737; cytoplasm	&GO:0016491; oxidoreductase activity &GO:0005506; iron ion binding &GO:0000334; 3-hydroxyanthranilate 3,4-dioxygenase activity &GO:0046872; metal ion binding	ADX97121	1.06e-24	3-hydroxyanthranilate 34-dioxygenase [Perca flavescens]	4061	11.1604	11.6003	0.439943	2.53799	0.041593
SWI/SNF related, matrix associated, actin dependent regulator of chromatin, subfamily a, member 5 /	&GO:0060041; retina development in camera-type eye &GO:0043044; ATP-dependent chromatin remodeling &GO:0006338; chromatin remodeling	GO:0016585; chromatin remodeling complex GO:0005634; nucleus	&GO:0004386; helicase activity &GO:0005524; ATP binding &GO:0003676; nucleic acid binding &GO:0003677; DNA binding &GO:0031491; nucleosome binding &GO:0016818; hydrolase activity, acting on acid anhydrides, in phosphorus-containing anhydrides	CAG11049	0	unnamed protein product [Tetraodon nigroviridis]	1868	7.25606	9.0561	1.80004	2.53774	0.0416077
				EFV85768	0	RibB2 protein [Achromobacter xylosoxidans C54]	6410	3.80347	3.23448	-0.568992	-2.53762	0.0416149
RAB35, member RAS oncogene family /	&GO:0015031; protein transport &GO:0007264; small GTPase mediated signal transduction		&GO:0005525; GTP binding &GO:0000166; nucleotide binding	CAG02487	7.19e-21	unnamed protein product [Tetraodon nigroviridis]	4339	8.96004	8.65634	-0.303702	-2.53755	0.0416187
retinoblastoma binding protein 6-like /		GO:0005634; nucleus	&GO:0008270; zinc ion binding	ACM08487	4.4e-16	Retinoblastoma-binding protein 6 [Salmo salar]	2531	7.65801	8.31068	0.652669	2.53546	0.0417406
				CAG02197	1.93e-16	unnamed protein product [Tetraodon nigroviridis]	11160	5.23749	5.81471	0.577223	2.53497	0.0417693
				AEM65782	1.88e-11	zisupton [Xiphophorus maculatus]	10815	7.13726	6.03172	-1.10554	-2.53462	0.0417897
				No Hit			7911	12.6062	13.178	0.571745	2.5326	0.0419082
							1245	5.24281	4.10517	-1.13765	-2.53051	0.042031
sterol-C4-methyl oxidase-like /	&GO:0055114; oxidation-reduction process &GO:0006633; fatty acid biosynthetic process &GO:0008610; lipid biosynthetic process &GO:0016126; sterol biosynthetic process &GO:0006694; steroid biosynthetic process	GO:0005783; endoplasmic reticulum GO:0016021; integral to membrane GO:0016020; membrane	&GO:0005506; iron ion binding &GO:0016491; oxidoreductase activity &GO:0000254; C-4 methylsterol oxidase activity	ACO09899	0	C-4 methylsterol oxidase [Osmerus mordax]	373	11.2571	13.0571	1.8	2.53019	0.04205
				ABX11270	2.97e-11	gastrin-releasing peptide precursor [Gadus morhua] >gi|160221288|gb|ABX11271.1| gastrin-releasing peptide precursor [Gadus morhua]	342	4.71627	3.47561	-1.24066	-2.53018	0.0420504
si:ch211-160b11.4 /			&GO:0005488; binding	CAG05810	3.77e-18	unnamed protein product [Tetraodon nigroviridis]	3041	9.46673	7.10286	-2.36387	-2.52961	0.0420844
zgc:103488 /	&GO:0015031; protein transport	GO:0016021; integral to membrane	&GO:0003674; molecular_function	CAG10821	1.69e-09	unnamed protein product [Tetraodon nigroviridis]	5099	6.69182	6.05445	-0.637368	-2.52813	0.0421717
				No Hit			11983	8.86968	7.24093	-1.62876	-2.52805	0.0421759
programmed cell death 5 /	&GO:0008150; biological_process	GO:0005575; cellular_component	&GO:0003677; DNA binding	NP_001187876	0	programmed cell death protein 5 [Ictalurus punctatus] >gi|308324208|gb|ADO29239.1| programmed cell death protein 5 [Ictalurus punctatus]	10689	8.63916	7.12868	-1.51048	-2.52805	0.0421764
isoleucine-tRNA synthetase 2, mitochondrial /	&GO:0006418; tRNA aminoacylation for protein translation &GO:0006412; translation &GO:0006428; isoleucyl-tRNA aminoacylation	GO:0005737; cytoplasm	&GO:0004812; aminoacyl-tRNA ligase activity &GO:0016874; ligase activity &GO:0004822; isoleucine-tRNA ligase activity &GO:0005524; ATP binding &GO:0000166; nucleotide binding	CAF93909	0	unnamed protein product [Tetraodon nigroviridis]	5813	7.35846	7.79847	0.440003	2.52783	0.0421892
				XP_002157459	8.69e-21	PREDICTED: similar to copia-type polyprotein, putative [Hydra magnipapillata]	1839	2.5313	2.63856	0.107266	2.52744	0.0422125
mediator complex subunit 11 /	&GO:0006350; transcription &GO:0006357; regulation of transcription from RNA polymerase II promoter &GO:0045449; regulation of transcription	GO:0016592; mediator complex GO:0005634; nucleus	&GO:0016455; RNA polymerase II transcription mediator activity	NP_001187819	0	mediator of RNA polymerase II transcription subunit 11 [Ictalurus punctatus] >gi|308324057|gb|ADO29164.1| mediator of RNA polymerase II transcription subunit 11 [Ictalurus punctatus]	2948	8.357	7.8971	-0.459895	-2.52622	0.0422846
grainyhead-like 3 /	&GO:0042221; response to chemical stimulus			CAG10445	6.44e-22	unnamed protein product [Tetraodon nigroviridis]	7650	3.78804	3.15726	-0.630785	-2.5262	0.0422856
microsomal glutathione S-transferase 3 /	&GO:0006629; lipid metabolic process &GO:0006805; xenobiotic metabolic process &GO:0007165; signal transduction	GO:0005783; endoplasmic reticulum GO:0005624; membrane fraction GO:0016021; integral to membrane GO:0005789; endoplasmic reticulum membrane GO:0005792; microsome GO:0016020; membrane	&GO:0016740; transferase activity &GO:0004601; peroxidase activity &GO:0004364; glutathione transferase activity	CAF97603	2.53e-16	unnamed protein product [Tetraodon nigroviridis]	5308	6.5665	5.75794	-0.808559	-2.52535	0.042336
bromodomain containing 2 /	&GO:0007283; spermatogenesis	GO:0005634; nucleus	&GO:0004674; protein serine/threonine kinase activity	CAF91369	4.78e-22	unnamed protein product [Tetraodon nigroviridis]	7050	7.88593	8.71086	0.824934	2.52475	0.0423717
ATG9 autophagy related 9 homolog A (S. cerevisiae) /	&GO:0008150; biological_process	GO:0005575; cellular_component	&GO:0003674; molecular_function	CAG10353	4.18e-13	unnamed protein product [Tetraodon nigroviridis]	2273	4.23572	5.25103	1.01531	2.52422	0.0424031
zgc:110373 /	&GO:0008150; biological_process	GO:0005575; cellular_component	&GO:0003674; molecular_function	ACO08957	0	C15orf26 [Osmerus mordax]	12216	3.71125	5.35629	1.64504	2.52386	0.0424247
spire homolog 1 (Drosophila) /	&GO:0006810; transport	GO:0005856; cytoskeleton GO:0005737; cytoplasm GO:0048471; perinuclear region of cytoplasm	&GO:0003779; actin binding &GO:0008270; zinc ion binding &GO:0005515; protein binding	CAF99369	5.53e-21	unnamed protein product [Tetraodon nigroviridis]	15159	3.08982	4.0829	0.993083	2.52381	0.0424274
				No Hit			1640	3.88013	6.99929	3.11915	2.523	0.0424759
zgc:174895 /	&GO:0009116; nucleoside metabolic process	GO:0005575; cellular_component	&GO:0016740; transferase activity	NP_001099174	0	hypothetical protein LOC100126024 [Danio rerio] >gi|157423342|gb|AAI53667.1| Zgc:174895 protein [Danio rerio]	14694	6.97987	5.94603	-1.03383	-2.52225	0.0425201
zinc finger and BTB domain containing 24 /	&GO:0006350; transcription &GO:0045449; regulation of transcription	GO:0005622; intracellular GO:0005634; nucleus	&GO:0003676; nucleic acid binding &GO:0046872; metal ion binding &GO:0003677; DNA binding &GO:0008270; zinc ion binding	XP_002665183	8.92e-11	PREDICTED: zinc finger and BTB domain-containing protein 24-like [Danio rerio]	6084	4.05277	3.00806	-1.04471	-2.52107	0.0425909
Nipped-B homolog (Drosophila) /	&GO:0035261; external genitalia morphogenesis &GO:0061038; uterus morphogenesis &GO:0007064; mitotic sister chromatid cohesion &GO:0031065; positive regulation of histone deacetylation &GO:0071481; cellular response to X-ray &GO:0040018; positive regulation of	GO:0032116; SMC loading complex GO:0005634; nucleus	&GO:0016564; transcription repressor activity &GO:0042826; histone deacetylase binding &GO:0047485; protein N-terminus binding &GO:0070087; chromo shadow domain binding &GO:0008022; protein C-terminus binding &GO:0005515; protein binding	CAF89472	0	unnamed protein product [Tetraodon nigroviridis]	14217	9.78226	10.2797	0.4974	2.52034	0.0426346
				No Hit			1386	3.95613	6.30705	2.35092	2.5196	0.0426784
NADH dehydrogenase (ubiquinone) Fe-S protein 8, 23kDa (NADH-coenzyme Q reductase) /	&GO:0055114; oxidation-reduction process	GO:0016020; membrane	&GO:0051539; 4 iron, 4 sulfur cluster binding &GO:0016651; oxidoreductase activity, acting on NADH or NADPH &GO:0009055; electron carrier activity	XP_003419590	0	PREDICTED: NADH dehydrogenase [ubiquinone] iron-sulfur protein 8, mitochondrial-like [Loxodonta africana]	14950	8.51746	9.96422	1.44676	2.51915	0.0427052
glutamate decarboxylase-like 1 /	&GO:0019752; carboxylic acid metabolic process &GO:0008150; biological_process	GO:0005575; cellular_component	&GO:0003674; molecular_function &GO:0016829; lyase activity &GO:0016831; carboxy-lyase activity &GO:0030170; pyridoxal phosphate binding &GO:0003824; catalytic activity	NP_001167404	1.71e-30	Glutamate decarboxylase-like protein 1 [Salmo salar] >gi|223648256|gb|ACN10886.1| Glutamate decarboxylase-like protein 1 [Salmo salar]	7899	7.5466	5.87429	-1.67232	-2.51898	0.0427159
caspase 3, apoptosis-related cysteine protease b /	&GO:0006915; apoptosis &GO:0006508; proteolysis	GO:0005737; cytoplasm	&GO:0004197; cysteine-type endopeptidase activity &GO:0008234; cysteine-type peptidase activity	ACQ58055	7.29e-42	Caspase-3 precursor [Anoplopoma fimbria]	4835	9.13177	10.7192	1.58741	2.51798	0.0427756
				No Hit			14182	8.87697	7.3899	-1.48706	-2.51756	0.0428007
				No Hit			6666	5.99961	6.68804	0.688435	2.51717	0.0428239
zgc:113019 /			&GO:0003676; nucleic acid binding	NP_001017891	1.73e-40	spindle and kinetochore associated complex subunit 3 [Danio rerio] >gi|62203242|gb|AAH93417.1| Zgc:113019 [Danio rerio]	10369	5.86669	6.58058	0.71389	2.51659	0.0428592
ribonuclease H2, subunit A /	&GO:0016070; RNA metabolic process	GO:0005575; cellular_component	&GO:0004519; endonuclease activity &GO:0003676; nucleic acid binding &GO:0004523; ribonuclease H activity &GO:0004518; nuclease activity &GO:0016787; hydrolase activity &GO:0003723; RNA binding	EFX80920	5.8e-15	hypothetical protein DAPPUDRAFT_230884 [Daphnia pulex]	6342	3.77169	2.66529	-1.1064	-2.51579	0.0429072
pyruvate dehydrogenase (lipoamide) alpha 1a /	&GO:0055114; oxidation-reduction process &GO:0008152; metabolic process &GO:0006096; glycolysis	GO:0043231; intracellular membrane-bounded organelle	&GO:0004739; pyruvate dehydrogenase (acetyl-transferring) activity &GO:0016624; oxidoreductase activity, acting on the aldehyde or oxo group of donors, disulfide as acceptor	NP_998558	0	pyruvate dehydrogenase E1 alpha 1 [Danio rerio] >gi|38511984|gb|AAH60928.1| Pdha1 protein [Danio rerio] >gi|47940364|gb|AAH71373.1| Pyruvate dehydrogenase (lipoamide) alpha 1 [Danio rerio] >gi|169145943|emb|CAQ14602.1| novel protein (zgc:73271) [Danio rer	10391	5.74546	5.23594	-0.50952	-2.51455	0.042982
sema domain, transmembrane domain (TM), and cytoplasmic domain, (semaphorin) 6D /	&GO:0030154; cell differentiation &GO:0007275; multicellular organismal development &GO:0007399; nervous system development &GO:0007411; axon guidance	GO:0016021; integral to membrane GO:0005886; plasma membrane GO:0005737; cytoplasm	&GO:0030215; semaphorin receptor binding &GO:0004872; receptor activity	CAF99841	8.7e-27	unnamed protein product [Tetraodon nigroviridis]	3548	2.58462	2.75025	0.165626	2.51394	0.0430185
TER94-like /			&GO:0017111; nucleoside-triphosphatase activity &GO:0005524; ATP binding &GO:0000166; nucleotide binding	XP_002667470	2.81e-09	PREDICTED: ATPase family AAA domain-containing protein 2B-like [Danio rerio]	7289	3.31614	4.73077	1.41463	2.51394	0.0430186
ribosomal protein S27-like /	&GO:0006412; translation	GO:0005840; ribosome GO:0005622; intracellular	&GO:0003735; structural constituent of ribosome	ACQ59080	3.16e-32	40S ribosomal protein S27-like protein [Anoplopoma fimbria]	10359	7.35664	9.79768	2.44104	2.51155	0.043163
				AEN71108	3.26e-13	immunoglobulin delta heavy chain constant region [Epinephelus coioides]	3951	2.66888	2.96572	0.296845	2.51027	0.0432404
nucleotide binding protein-like / zgc:100795 /	&GO:0019478; D-amino acid catabolic process &GO:0008150; biological_process	GO:0005575; cellular_component GO:0005737; cytoplasm	&GO:0016788; hydrolase activity, acting on ester bonds &GO:0005524; ATP binding &GO:0016787; hydrolase activity	AAI53445	1.03e-35	Nucleotide binding protein-like [Danio rerio]	11643	8.14174	7.4705	-0.671239	-2.51002	0.0432554
zinc finger, DHHC-type containing 12 /			&GO:0008270; zinc ion binding	CAG09638	6.3e-41	unnamed protein product [Tetraodon nigroviridis]	2431	7.21897	6.39774	-0.821229	-2.50901	0.0433173
splicing factor 3a, subunit 1 /	&GO:0006396; RNA processing		&GO:0003723; RNA binding	NP_956388	0	splicing factor 3A subunit 1 [Danio rerio] >gi|16501181|emb|CAD10078.1| novel protein similar to human splicing factor 3a, subunit 1, 120kD (SF3A1) [Danio rerio] >gi|33989708|gb|AAH56521.1| Splicing factor 3a, subunit 1 [Danio rerio] >gi|42542481|gb|AAH66	189	9.00092	10.0236	1.02266	2.50771	0.0433959
thioredoxin-like 1 /	&GO:0045454; cell redox homeostasis	GO:0005575; cellular_component		CAX13724	1.74e-38	thioredoxin-like 1 [Danio rerio]	273	8.39083	9.37066	0.979839	2.50688	0.0434465
F-box protein 38 /		GO:0005737; cytoplasm GO:0005634; nucleus		XP_002194478	3.45e-39	PREDICTED: F-box protein 38 isoform 2 [Taeniopygia guttata]	3805	7.84151	6.59624	-1.24526	-2.50684	0.0434488
zgc:91802 /	&GO:0008150; biological_process	GO:0005575; cellular_component	&GO:0003674; molecular_function	CBN80934	4.44e-10	'Coiled-coil-helix-coiled-coil-helix domain-containing protein 3, mitochondrial' [Dicentrarchus labrax]	14394	7.69474	6.67208	-1.02266	-2.50653	0.0434679
				No Hit			9889	11.8854	10.4169	-1.46849	-2.50534	0.0435407
zgc:162984 /	&GO:0006284; base-excision repair	GO:0005575; cellular_component	&GO:0003677; DNA binding &GO:0003905; alkylbase DNA N-glycosylase activity &GO:0003824; catalytic activity	CAG12204	0	unnamed protein product [Tetraodon nigroviridis]	11874	7.06148	6.51345	-0.548025	-2.50313	0.0436758
				ZP_04104456	0.640659	Spore germination protein gerIA [Bacillus thuringiensis serovar berliner ATCC 10792] >gi|228974843|ref|ZP_04135405.1| Spore germination protein gerIA [Bacillus thuringiensis serovar thuringiensis str. T01001] >gi|228784847|gb|EEM32864.1| Spore germination	5890	8.69616	9.80184	1.10568	2.50292	0.0436888
zgc:153426 /	&GO:0007017; microtubule-based process &GO:0051258; protein polymerization &GO:0007018; microtubule-based movement	GO:0043234; protein complex GO:0005874; microtubule	&GO:0005525; GTP binding &GO:0003924; GTPase activity &GO:0005198; structural molecule activity &GO:0000166; nucleotide binding	NP_001032652	5.21e-11	hypothetical protein LOC641565 [Danio rerio] >gi|82414836|gb|AAI10120.1| Zgc:123292 [Danio rerio]	1420	2.62275	2.79632	0.173577	2.50281	0.0436956
synaptobrevin-like 1 /	&GO:0017156; calcium ion-dependent exocytosis &GO:0016192; vesicle-mediated transport &GO:0043312; neutrophil degranulation &GO:0015031; protein transport &GO:0006810; transport &GO:0006911; phagocytosis, engulfment &GO:0006906; vesicle fusion &GO:0043308; eosino	GO:0005783; endoplasmic reticulum GO:0031902; late endosome membrane GO:0005789; endoplasmic reticulum membrane GO:0016021; integral to membrane GO:0031201; SNARE complex GO:0031410; cytoplasmic vesicle GO:0005765; lysosomal membrane GO:0030670; phagocyti	&GO:0003674; molecular_function	NP_001187301	0	vesicle-associated membrane protein 7 [Ictalurus punctatus] >gi|308322659|gb|ADO28467.1| vesicle-associated membrane protein 7 [Ictalurus punctatus]	4890	9.14002	9.66149	0.521462	2.50261	0.0437076
				CAF97892	3.59e-28	unnamed protein product [Tetraodon nigroviridis]	7150	3.79062	3.14482	-0.645796	-2.50139	0.0437827
				CAF91484	4.31e-10	unnamed protein product [Tetraodon nigroviridis]	14386	7.37591	6.42656	-0.949351	-2.50115	0.0437973
si:ch211-195m20.1 /	&GO:0006468; protein phosphorylation		&GO:0004672; protein kinase activity &GO:0004674; protein serine/threonine kinase activity &GO:0005524; ATP binding	CAF98242	6.19e-20	unnamed protein product [Tetraodon nigroviridis]	5332	5.05937	4.36295	-0.696414	-2.50078	0.0438199
interleukin 8 receptor, beta /	&GO:0006935; chemotaxis	GO:0016021; integral to membrane	&GO:0004930; G-protein coupled receptor activity &GO:0004872; receptor activity &GO:0004918; interleukin-8 receptor activity	CAF98991	7.3e-21	unnamed protein product [Tetraodon nigroviridis]	10354	3.63906	2.80135	-0.837714	-2.5005	0.0438371
LanC lantibiotic synthetase component C-like 3 (bacterial) /			&GO:0003824; catalytic activity	XP_425562	7.11e-29	PREDICTED: hypothetical protein [Gallus gallus]	12340	6.23362	5.35517	-0.878456	-2.49952	0.0438974
				No Hit			363	6.30917	5.21994	-1.08923	-2.49752	0.0440211
histidine triad nucleotide binding protein 2 /	&GO:0008150; biological_process	GO:0005575; cellular_component	&GO:0003824; catalytic activity	ACQ58023	0	Histidine triad nucleotide-binding protein 2 [Anoplopoma fimbria]	2229	8.19233	7.27539	-0.916938	-2.49659	0.0440787
Rho GTPase activating protein 21 /	&GO:0007165; signal transduction	GO:0005856; cytoskeleton GO:0031410; cytoplasmic vesicle GO:0005622; intracellular GO:0000139; Golgi membrane GO:0030054; cell junction GO:0005737; cytoplasm GO:0030659; cytoplasmic vesicle membrane GO:0005794; Golgi apparatus GO:0016020; membrane	&GO:0005096; GTPase activator activity &GO:0005515; protein binding	BAH12139	0	unnamed protein product [Homo sapiens]	9596	7.87852	8.85569	0.977168	2.49655	0.0440808
				CBN81999	0	Cysteine/serine-rich nuclear protein 1 [Dicentrarchus labrax]	9256	9.37845	7.58693	-1.79152	-2.49652	0.0440832
zgc:103663 /	&GO:0006810; transport &GO:0006836; neurotransmitter transport	GO:0016021; integral to membrane GO:0005887; integral to plasma membrane GO:0016020; membrane	&GO:0015293; symporter activity &GO:0005332; gamma-aminobutyric acid:sodium symporter activity &GO:0005328; neurotransmitter:sodium symporter activity	CBN80866	1.95e-34	Sodium-and chloride-dependent GABA transporter 1 [Dicentrarchus labrax]	8495	4.06616	2.85071	-1.21545	-2.4965	0.044084
relaxin 3a /		GO:0005576; extracellular region	&GO:0005179; hormone activity	NP_001098288	0	relaxin 3a [Oryzias latipes] >gi|95115162|gb|ABF55950.1| relaxin-3 precursor isoform b [Oryzias latipes]	11955	3.19414	4.97581	1.78167	2.49634	0.0440943
				XP_002660864	1.86e-13	PREDICTED: hypothetical protein LOC100329691 [Danio rerio]	8982	4.64508	6.65987	2.01479	2.49558	0.0441413
ribosomal RNA processing 1 homolog B (S. cerevisiae) /	&GO:0006364; rRNA processing	GO:0005829; cytosol GO:0030688; preribosome, small subunit precursor GO:0005730; nucleolus GO:0005634; nucleus		XP_002761506	1.16e-18	PREDICTED: ribosomal RNA processing protein 1 homolog B [Callithrix jacchus]	3353	9.48876	10.3956	0.906799	2.49456	0.0442043
ER lipid raft associated 2 /	&GO:0030433; ER-associated protein catabolic process &GO:0005975; carbohydrate metabolic process	GO:0005783; endoplasmic reticulum GO:0005789; endoplasmic reticulum membrane GO:0016021; integral to membrane GO:0005886; plasma membrane GO:0005737; cytoplasm GO:0016020; membrane	&GO:0042578; phosphoric ester hydrolase activity &GO:0005515; protein binding	CAG02452	9.2e-32	unnamed protein product [Tetraodon nigroviridis]	10223	4.75056	4.14329	-0.607261	-2.49286	0.0443098
				No Hit			4295	2.45093	2.56195	0.111021	2.49236	0.044341
				BAF56478	1.89e-13	tributyltin binding protein type 2 [Paralichthys olivaceus] >gi|145046114|dbj|BAF56479.1| tributyltin binding protein type 2 [Paralichthys olivaceus]	8142	16.0094	15.2955	-0.71392	-2.49201	0.0443627
zgc:153258 /		GO:0005622; intracellular	&GO:0046872; metal ion binding &GO:0008270; zinc ion binding	NP_001070047	0	hypothetical protein LOC767638 [Danio rerio] >gi|115313548|gb|AAI24292.1| Zgc:153258 [Danio rerio]	3544	5.70976	4.98276	-0.727003	-2.49148	0.0443957
guanine nucleotide binding protein (G protein), gamma 7 /	&GO:0007186; G-protein coupled receptor protein signaling pathway &GO:0007165; signal transduction	GO:0005834; heterotrimeric G-protein complex GO:0016020; membrane	&GO:0004871; signal transducer activity	CAG10313	1.2e-23	unnamed protein product [Tetraodon nigroviridis]	12253	3.38414	2.55164	-0.832504	-2.49062	0.0444496
DnaJ (Hsp40) homolog, subfamily C, member 22 /	&GO:0006457; protein folding	GO:0016021; integral to membrane GO:0016020; membrane	&GO:0051082; unfolded protein binding &GO:0031072; heat shock protein binding	AAC34386	2.35e-32	unknown [Takifugu rubripes]	12047	9.15709	9.83191	0.674813	2.48986	0.0444973
acireductone dioxygenase 1 /	&GO:0019509; L-methionine salvage from methylthioadenosine &GO:0008652; cellular amino acid biosynthetic process &GO:0009086; methionine biosynthetic process &GO:0055114; oxidation-reduction process		&GO:0051213; dioxygenase activity &GO:0016491; oxidoreductase activity &GO:0046872; metal ion binding &GO:0016702; oxidoreductase activity, acting on single donors with incorporation of molecular oxygen, incorporation of two atoms of oxygen	NP_001135332	1.08e-32	1,2-dihydroxy-3-keto-5-methylthiopentene dioxygenase [Salmo salar] >gi|209733908|gb|ACI67823.1| 1,2-dihydroxy-3-keto-5-methylthiopentene dioxygenase [Salmo salar]	10666	8.50176	9.59092	1.08916	2.48908	0.0445458
general transcription factor IIB /	&GO:0006350; transcription &GO:0006413; translational initiation &GO:0006368; transcription elongation from RNA polymerase II promoter &GO:0006352; transcription initiation, DNA-dependent &GO:0006367; transcription initiation from RNA polymerase II promoter GO	GO:0005654; nucleoplasm GO:0005634; nucleus	&GO:0003677; DNA binding &GO:0008134; transcription factor binding &GO:0046872; metal ion binding &GO:0003743; translation initiation factor activity &GO:0030528; transcription regulator activity &GO:0046966; thyroid hormone receptor binding &GO:0008270; zinc io	AAT84346	0	general transcription factor II B [Oreochromis mossambicus]	1258	10.3708	10.8329	0.46208	2.48731	0.0446568
proteasome (prosome, macropain) 26S subunit, non-ATPase, 12 /		GO:0000502; proteasome complex		CAF93504	0	unnamed protein product [Tetraodon nigroviridis]	1355	11.1904	11.8782	0.687719	2.48688	0.0446838
zgc:110447 /	&GO:0006457; protein folding	GO:0005575; cellular_component	&GO:0051082; unfolded protein binding &GO:0031072; heat shock protein binding	CAG12114	1.47e-12	unnamed protein product [Tetraodon nigroviridis]	13712	7.85669	9.35247	1.49578	2.48599	0.0447393
				No Hit			2206	10.1611	10.6619	0.500762	2.48537	0.0447785
				No Hit			7661	5.17991	4.20004	-0.979869	-2.48351	0.0448959
core promoter element binding protein /	&GO:0031016; pancreas development &GO:0048565; digestive tract development &GO:0001889; liver development &GO:0035265; organ growth	GO:0005622; intracellular	&GO:0003676; nucleic acid binding &GO:0008270; zinc ion binding	No Hit			6875	8.71239	10.0005	1.28816	2.48303	0.0449261
zgc:158782 /	&GO:0008033; tRNA processing &GO:0002098; tRNA wobble uridine modification	GO:0005575; cellular_component	&GO:0050660; flavin adenine dinucleotide binding	CBN81387	3.15e-40	'Protein MTO1 homolog, mitochondrial ' [Dicentrarchus labrax]	11642	5.28561	6.25298	0.967367	2.48287	0.0449358
				CAF97792	6.45e-14	unnamed protein product [Tetraodon nigroviridis]	13142	7.53541	6.61587	-0.919537	-2.48201	0.0449903
sphingosine-1-phosphate phosphotase 2 /	&GO:0006670; sphingosine metabolic process	GO:0005783; endoplasmic reticulum GO:0016021; integral to membrane GO:0016020; membrane	&GO:0042392; sphingosine-1-phosphate phosphatase activity &GO:0016787; hydrolase activity &GO:0003824; catalytic activity	XP_002664750	0	PREDICTED: sphingosine-1-phosphate phosphatase 2-like [Danio rerio]	10913	4.7301	5.30122	0.571123	2.48181	0.045003
				No Hit			9882	5.32503	6.29259	0.96756	2.48038	0.0450935
				No Hit			7818	3.84475	2.94258	-0.902173	-2.47984	0.0451277
zgc:92739 /	&GO:0008150; biological_process	GO:0005575; cellular_component	&GO:0003674; molecular_function	ACQ59032	4.73e-12	Ribonuclease UK114 [Anoplopoma fimbria]	11284	7.2441	6.71176	-0.532337	-2.47959	0.0451439
Bloom syndrome /	&GO:0045950; negative regulation of mitotic recombination			NP_001098120	0	Bloom syndrome helicase [Oryzias latipes] >gi|140083401|gb|ABO84823.1| Bloom syndrome helicase [Oryzias latipes]	7136	4.16723	3.68892	-0.478309	-2.47897	0.0451832
replication factor C (activator 1) 5 /	&GO:0060041; retina development in camera-type eye &GO:0006260; DNA replication	GO:0005663; DNA replication factor C complex	&GO:0003689; DNA clamp loader activity &GO:0017111; nucleoside-triphosphatase activity &GO:0005524; ATP binding &GO:0003677; DNA binding &GO:0000166; nucleotide binding	CAG08161	0	unnamed protein product [Tetraodon nigroviridis]	15505	6.40673	7.41468	1.00795	2.47878	0.045195
enhancer of zeste homolog 1 (Drosophila) /	&GO:0008150; biological_process		&GO:0003674; molecular_function	BAJ07324	0	enhancer of zeste homolog 1 (Drosophila) [Oryzias latipes]	8295	9.35358	10.8752	1.52158	2.47818	0.045233
DEAD (Asp-Glu-Ala-Asp) box polypeptide 52 /			&GO:0004386; helicase activity &GO:0005524; ATP binding &GO:0003676; nucleic acid binding &GO:0016787; hydrolase activity &GO:0008026; ATP-dependent helicase activity	NP_001037780	0	probable ATP-dependent RNA helicase DDX52 [Danio rerio] >gi|109150086|gb|AAI17611.1| DEAD (Asp-Glu-Ala-Asp) box polypeptide 52 [Danio rerio] >gi|182892172|gb|AAI65190.1| Ddx52 protein [Danio rerio]	2150	8.51644	9.24604	0.729597	2.47795	0.0452481
nuclear receptor co-repressor 2 /	&GO:0016481; negative regulation of transcription &GO:0003007; heart morphogenesis &GO:0006350; transcription &GO:0042593; glucose homeostasis &GO:0045892; negative regulation of transcription, DNA-dependent &GO:0021537; telencephalon development &GO:0021846; ce	GO:0000118; histone deacetylase complex GO:0017053; transcriptional repressor complex GO:0016604; nuclear body GO:0000785; chromatin GO:0005634; nucleus	&GO:0016564; transcription repressor activity &GO:0016566; specific transcriptional repressor activity &GO:0042826; histone deacetylase binding &GO:0047485; protein N-terminus binding &GO:0043565; sequence-specific DNA binding &GO:0003677; DNA binding &GO:000487	CAF98508	4.2e-45	unnamed protein product [Tetraodon nigroviridis]	8503	6.23571	5.18901	-1.04669	-2.4773	0.0452892
				No Hit			14797	3.67766	3.00146	-0.676197	-2.47683	0.0453192
rogdi homolog (Drosophila) /	&GO:0008284; positive regulation of cell proliferation &GO:0030097; hemopoiesis &GO:0008150; biological_process	GO:0005622; intracellular GO:0005575; cellular_component	&GO:0003674; molecular_function	NP_956257	5.58e-42	protein rogdi homolog [Danio rerio] >gi|82188698|sp|Q7ZVT5.1|ROGDI_DANRE RecName: Full=Protein rogdi homolog >gi|28374207|gb|AAH45418.1| Rogdi homolog (Drosophila) [Danio rerio]	6942	6.42904	5.12483	-1.30421	-2.47496	0.0454381
				No Hit			7998	4.86943	4.17226	-0.697173	-2.47438	0.0454756
F-box and WD repeat domain containing 11 /	&GO:0016567; protein ubiquitination &GO:0000209; protein polyubiquitination &GO:0042753; positive regulation of circadian rhythm &GO:0048511; rhythmic process &GO:0031146; SCF-dependent proteasomal ubiquitin-dependent protein catabolic process &GO:0007049; cell	GO:0000151; ubiquitin ligase complex GO:0019005; SCF ubiquitin ligase complex GO:0005829; cytosol GO:0005575; cellular_component GO:0005737; cytoplasm GO:0005634; nucleus	&GO:0016566; specific transcriptional repressor activity &GO:0004842; ubiquitin-protein ligase activity &GO:0003674; molecular_function &GO:0016563; transcription activator activity &GO:0005515; protein binding	NP_958467	1.13e-34	F-box and WD-40 domain protein 11a [Danio rerio] >gi|28277589|gb|AAH45356.1| F-box and WD-40 domain protein 11b [Danio rerio]	15023	6.03578	6.6571	0.621316	2.47404	0.0454972
tubulin, gamma 1 /	&GO:0007017; microtubule-based process &GO:0051258; protein polymerization	GO:0005874; microtubule	&GO:0005525; GTP binding &GO:0003924; GTPase activity	XP_003222401	3.36e-42	PREDICTED: tubulin gamma-1 chain-like [Anolis carolinensis]	4387	4.31223	2.86092	-1.45131	-2.47284	0.0455742
regulatory factor X-associated protein /	&GO:0006351; transcription, DNA-dependent &GO:0045941; positive regulation of transcription	GO:0005634; nucleus	&GO:0003713; transcription coactivator activity &GO:0003700; sequence-specific DNA binding transcription factor activity &GO:0003677; DNA binding &GO:0016563; transcription activator activity	CAG00430	1.54e-35	unnamed protein product [Tetraodon nigroviridis]	5019	5.73139	4.50299	-1.2284	-2.47276	0.0455791
ubiquitin protein ligase E3C /	&GO:0000209; protein polyubiquitination &GO:0006464; protein modification process	GO:0005622; intracellular GO:0005634; nucleus	&GO:0004842; ubiquitin-protein ligase activity &GO:0016874; ligase activity &GO:0016881; acid-amino acid ligase activity	CBN82045	3.15e-08	Ubiquitin-protein ligase E3C [Dicentrarchus labrax]	7736	6.15901	5.55485	-0.604159	-2.47256	0.045592
zgc:110708 /	&GO:0008150; biological_process	GO:0005575; cellular_component	&GO:0003674; molecular_function	ACQ58940	5.49e-22	C6orf130 homolog [Anoplopoma fimbria]	8779	7.73315	6.86719	-0.865962	-2.47256	0.0455921
zgc:162943 /		GO:0016021; integral to membrane GO:0016020; membrane		ACQ58820	2.41e-38	E2-induced gene 5 protein homolog [Anoplopoma fimbria]	13946	6.56594	5.42004	-1.1459	-2.4716	0.0456538
hect domain and RLD 2 pseudogene 3 /	&GO:0007283; spermatogenesis	GO:0005743; mitochondrial inner membrane	&GO:0004842; ubiquitin-protein ligase activity &GO:0046872; metal ion binding	CAG01384	1.01e-14	unnamed protein product [Tetraodon nigroviridis]	3224	4.09268	5.43877	1.34609	2.47003	0.0457545
protein phosphatase 1J (PP2C domain containing) /			&GO:0003824; catalytic activity	CBN80759	0	Phosphatase 1H [Dicentrarchus labrax]	12976	6.33088	7.77627	1.44539	2.46993	0.0457608
zgc:158387 /	&GO:0008150; biological_process	GO:0005575; cellular_component	&GO:0016740; transferase activity	ADY80023	0	microsomal glutathione S-transferase 3 [Oplegnathus fasciatus]	9222	7.23965	5.89745	-1.34221	-2.46865	0.0458435
				No Hit			4701	9.70623	10.3098	0.603551	2.4686	0.0458461
				No Hit			4215	2.43147	2.5317	0.100224	2.46741	0.0459233
neurofascin /	&GO:0007155; cell adhesion &GO:0042552; myelination &GO:0007422; peripheral nervous system development &GO:0007411; axon guidance	GO:0016021; integral to membrane GO:0005886; plasma membrane GO:0033268; node of Ranvier	&GO:0005515; protein binding	CAG04006	3.03e-11	unnamed protein product [Tetraodon nigroviridis]	2416	2.48672	2.58013	0.093408	2.46721	0.0459361
protein kinase C, zeta /	&GO:0035556; intracellular signal transduction &GO:0006468; protein phosphorylation &GO:0060042; retina morphogenesis in camera-type eye &GO:0007097; nuclear migration &GO:0048699; generation of neurons		&GO:0004672; protein kinase activity &GO:0016301; kinase activity &GO:0004674; protein serine/threonine kinase activity &GO:0005524; ATP binding &GO:0046872; metal ion binding &GO:0016740; transferase activity &GO:0008270; zinc ion binding &GO:0000166; nucleotide	NP_001025262	6.67e-35	protein kinase C zeta type [Danio rerio] >gi|68137390|gb|AAY85625.1| atypical protein kinase C zeta [Danio rerio]	6807	4.76244	4.03181	-0.730634	-2.46634	0.0459925
hydroxysteroid (11-beta) dehydrogenase 3a /	&GO:0055114; oxidation-reduction process &GO:0008152; metabolic process	GO:0005576; extracellular region	&GO:0016491; oxidoreductase activity &GO:0005488; binding &GO:0016229; steroid dehydrogenase activity &GO:0003824; catalytic activity	AAS89257	0	11-beta-hydroxysteroid dehydrogenase type 3 [Gasterosteus aculeatus]	9947	9.23307	10.7871	1.55405	2.46623	0.0459994
contactin associated protein-like 4 /	&GO:0007155; cell adhesion &GO:0007165; signal transduction &GO:0008150; biological_process	GO:0016021; integral to membrane GO:0030425; dendrite GO:0016020; membrane	&GO:0005102; receptor binding &GO:0005515; protein binding	CAG08211	0	unnamed protein product [Tetraodon nigroviridis]	10160	2.73975	2.9161	0.176345	2.46617	0.0460036
cyclin-dependent kinase 2 interacting protein /	&GO:0051301; cell division &GO:0006260; DNA replication &GO:0006281; DNA repair &GO:0007049; cell cycle	GO:0005634; nucleus		CAF89618	2.59e-18	unnamed protein product [Tetraodon nigroviridis]	14055	9.9868	8.51396	-1.47285	-2.46562	0.0460387
				CBN80616	2.68e-07	Ephrin type-A receptor 8 [Dicentrarchus labrax]	11305	4.90243	5.99909	1.09665	2.46539	0.0460542
spectrin alpha 2 /	&GO:0045162; clustering of voltage-gated sodium channels	GO:0033268; node of Ranvier GO:0033270; paranode region of axon	&GO:0005509; calcium ion binding	NP_001091958	0	spectrin alpha chain, brain [Danio rerio] >gi|125630788|gb|ABN47004.1| alpha II-spectrin [Danio rerio]	3073	12.0839	12.9881	0.904145	2.46505	0.046076
zgc:63962 /	&GO:0008150; biological_process	GO:0005575; cellular_component	&GO:0003674; molecular_function	NP_956042	2.34e-11	coiled-coil domain-containing protein 28A [Danio rerio] >gi|31419190|gb|AAH53169.1| Zgc:63962 [Danio rerio]	9280	6.99091	6.33803	-0.652876	-2.46432	0.046123
lactase-like a /	&GO:0005975; carbohydrate metabolic process		&GO:0004553; hydrolase activity, hydrolyzing O-glycosyl compounds &GO:0003824; catalytic activity &GO:0043169; cation binding	CAF92919	1.74e-35	unnamed protein product [Tetraodon nigroviridis]	6190	3.46495	2.66836	-0.796585	-2.46289	0.046216
zgc:123170 /			&GO:0043565; sequence-specific DNA binding	NP_001020623	0	translin [Danio rerio] >gi|66910263|gb|AAH96804.1| Zgc:123170 [Danio rerio] >gi|81097663|gb|AAI09404.1| Zgc:123170 [Danio rerio] >gi|169146096|emb|CAQ15691.1| novel protein similar to vertebrate translin (TSN) [Danio rerio] >gi|169158651|emb|CAQ15354.1| n	4096	5.76683	4.8739	-0.892936	-2.46288	0.0462166
synaptophysin-like 2a /	&GO:0006810; transport	GO:0016021; integral to membrane GO:0008021; synaptic vesicle GO:0016020; membrane	&GO:0005215; transporter activity	CBN80944	3.14e-24	Synaptophysin-like protein 1 [Dicentrarchus labrax]	15646	5.23281	4.3643	-0.86851	-2.46196	0.0462765
zgc:136584 /	&GO:0008150; biological_process	GO:0005575; cellular_component	&GO:0003674; molecular_function	NP_001133729	0	COMM domain-containing protein 1 [Salmo salar] >gi|209155126|gb|ACI33795.1| COMM domain-containing protein 1 [Salmo salar]	11111	6.29977	5.46421	-0.835567	-2.45854	0.0465001
C1q and tumor necrosis factor related protein 3 /	&GO:0008152; metabolic process	GO:0005575; cellular_component	&GO:0003824; catalytic activity	ACO09381	4.89e-30	Alpha-methylacyl-CoA racemase [Osmerus mordax]	15218	8.12501	6.60317	-1.52184	-2.45773	0.046553
				ABP35582	4.97e-22	c-Rel protein [Epinephelus coioides]	7305	7.73887	8.02056	0.281685	2.45756	0.0465638
chromosome 14 open reading frame 148 /	&GO:0055114; oxidation-reduction process &GO:0006561; proline biosynthetic process		&GO:0016491; oxidoreductase activity &GO:0005488; binding &GO:0004735; pyrroline-5-carboxylate reductase activity	XP_002719673	4.72e-24	PREDICTED: hypothetical protein [Oryctolagus cuniculus]	10830	2.83461	3.56805	0.733436	2.45571	0.0466851
SEC31 homolog A (S. cerevisiae) /	&GO:0016192; vesicle-mediated transport &GO:0015031; protein transport &GO:0051592; response to calcium ion	GO:0005783; endoplasmic reticulum GO:0005789; endoplasmic reticulum membrane GO:0031410; cytoplasmic vesicle GO:0012507; ER to Golgi transport vesicle membrane GO:0005737; cytoplasm GO:0048471; perinuclear region of cytoplasm GO:0016020; membrane	&GO:0048306; calcium-dependent protein binding	CBN81529	0	Protein transport protein Sec31A [Dicentrarchus labrax]	10331	7.28671	7.8119	0.525195	2.45562	0.0466909
				No Hit			11437	8.13296	6.53273	-1.60023	-2.4546	0.0467581
				YP_001158105	0.168731	regulatory protein IclR [Salinispora tropica CNB-440] >gi|145303145|gb|ABP53727.1| regulatory protein, IclR [Salinispora tropica CNB-440]	6464	3.41008	4.20683	0.796754	2.45312	0.0468557
				No Hit			2464	6.59118	8.67386	2.08267	2.45308	0.0468587
deoxyribonuclease II beta /	&GO:0006259; DNA metabolic process &GO:0008152; metabolic process	GO:0005764; lysosome GO:0005576; extracellular region GO:0005737; cytoplasm	&GO:0004531; deoxyribonuclease II activity &GO:0004519; endonuclease activity &GO:0004518; nuclease activity &GO:0016787; hydrolase activity &GO:0004520; endodeoxyribonuclease activity	Q75WF2	6.69e-16	RecName: Full=Plancitoxin-1; AltName: Full=Plancitoxin I; Short=Plan-I; Contains: RecName: Full=Plancitoxin-1 subunit alpha; Contains: RecName: Full=Plancitoxin-1 subunit beta; Flags: Precursor >gi|46020034|dbj|BAD13432.1| plancitoxin I [Acanthaster planc	11564	15.3899	14.051	-1.33888	-2.45182	0.0469416
B-cell CLL/lymphoma 9-like /	&GO:0035121; tail morphogenesis &GO:0006350; transcription &GO:0048368; lateral mesoderm development &GO:0007275; multicellular organismal development &GO:0045449; regulation of transcription	GO:0005634; nucleus	&GO:0003674; molecular_function	CAG09054	6.81e-19	unnamed protein product [Tetraodon nigroviridis]	10777	3.34518	2.8719	-0.473279	-2.45171	0.0469491
POU domain, class 4, transcription factor 2 /	&GO:0007420; brain development &GO:0007409; axonogenesis &GO:0006350; transcription &GO:0045597; positive regulation of cell differentiation &GO:0048676; axon extension involved in development &GO:0007399; nervous system development &GO:0007411; axon guidance GO	GO:0005634; nucleus	&GO:0043565; sequence-specific DNA binding &GO:0003677; DNA binding &GO:0003700; sequence-specific DNA binding transcription factor activity &GO:0030528; transcription regulator activity &GO:0003682; chromatin binding	AAP34392	0	POU domain transcription factor Brn3b-s [Danio rerio]	1585	2.60515	2.79061	0.185459	2.45098	0.046997
speckle-type POZ protein-like a /		GO:0005634; nucleus		No Hit			364	9.06334	9.6745	0.611162	2.45092	0.0470009
WNT1 inducible signaling pathway protein 2 /	&GO:0007186; G-protein coupled receptor protein signaling pathway &GO:0001558; regulation of cell growth &GO:0007165; signal transduction	GO:0016021; integral to membrane GO:0005576; extracellular region GO:0016020; membrane	&GO:0004930; G-protein coupled receptor activity &GO:0045028; purinergic nucleotide receptor activity, G-protein coupled &GO:0004871; signal transducer activity &GO:0004872; receptor activity &GO:0005520; insulin-like growth factor binding	CAG03842	3.2e-09	unnamed protein product [Tetraodon nigroviridis]	8274	2.65663	3.34207	0.685435	2.44968	0.0470833
zgc:171495 /		GO:0005575; cellular_component	&GO:0008270; zinc ion binding	CAF98700	2.81e-17	unnamed protein product [Tetraodon nigroviridis]	14978	4.81868	3.63692	-1.18176	-2.44931	0.0471079
DENN/MADD domain containing 2C /	&GO:0008150; biological_process	GO:0005575; cellular_component	&GO:0003674; molecular_function	CAG01711	0	unnamed protein product [Tetraodon nigroviridis]	11396	7.21575	7.56403	0.34828	2.4484	0.0471678
ketohexokinase /	&GO:0008150; biological_process	GO:0005575; cellular_component	&GO:0016301; kinase activity	CAF94177	0	unnamed protein product [Tetraodon nigroviridis]	14558	12.7024	12.175	-0.527414	-2.44744	0.0472317
				No Hit			15178	8.31886	7.8761	-0.442759	-2.44732	0.0472397
capping protein (actin filament) muscle Z-line, alpha 2 /	&GO:0030036; actin cytoskeleton organization &GO:0051693; actin filament capping	GO:0030018; Z disc GO:0030863; cortical cytoskeleton GO:0005829; cytosol GO:0005737; cytoplasm GO:0008290; F-actin capping protein complex GO:0016020; membrane	&GO:0003779; actin binding	ACN58682	0	F-actin-capping protein subunit alpha-2 [Salmo salar]	4236	10.3108	9.70878	-0.601972	-2.44678	0.0472756
				CAG03434	2.91e-30	unnamed protein product [Tetraodon nigroviridis]	2335	2.48868	2.58101	0.0923281	2.44663	0.0472858
aryl hydrocarbon receptor nuclear translocator /	&GO:0045821; positive regulation of glycolysis &GO:0045648; positive regulation of erythrocyte differentiation &GO:0001892; embryonic placenta development &GO:0045941; positive regulation of transcription &GO:0045944; positive regulation of transcription from	GO:0005737; cytoplasm GO:0005634; nucleus	&GO:0003713; transcription coactivator activity &GO:0043565; sequence-specific DNA binding &GO:0046982; protein heterodimerization activity &GO:0004871; signal transducer activity &GO:0030528; transcription regulator activity &GO:0008134; transcription factor b	CAF97872	0	unnamed protein product [Tetraodon nigroviridis]	15441	10.5237	11.6046	1.08083	2.44626	0.0473102
CG17521 gene product from transcript CG17521-RC /	&GO:0000022; mitotic spindle elongation &GO:0007052; mitotic spindle organization &GO:0006412; translation	GO:0005811; lipid particle GO:0005840; ribosome GO:0043025; neuronal cell body GO:0022625; cytosolic large ribosomal subunit GO:0005737; cytoplasm	&GO:0003735; structural constituent of ribosome	XP_002755225	0	PREDICTED: 60S ribosomal protein L10-like [Callithrix jacchus]	14195	6.78385	6.64813	-0.135717	-2.44616	0.0473168
methylenetetrahydrofolate dehydrogenase (NADP+ dependent) 2, methenyltetrahydrofolate cyclohydrolase /	&GO:0009396; folic acid-containing compound biosynthetic process &GO:0008152; metabolic process	GO:0005575; cellular_component	&GO:0005488; binding &GO:0016787; hydrolase activity &GO:0003824; catalytic activity	ACO09728	0	Bifunctional methylenetetrahydrofolate dehydrogenase/cyclohydrolase, mitochondrial precursor [Osmerus mordax]	2766	6.37996	7.07499	0.695029	2.44615	0.0473175
				No Hit			792	10.3902	9.07063	-1.31961	-2.44472	0.0474132
				CBN81525	4.82e-09	DNA-damage-inducible transcript 4 protein [Dicentrarchus labrax]	11799	11.6231	8.9617	-2.66139	-2.44411	0.0474536
Vpr (HIV-1) binding protein /	&GO:0044419; interspecies interaction between organisms	GO:0005737; cytoplasm GO:0005634; nucleus	&GO:0005488; binding &GO:0005515; protein binding	CAG11289	0	unnamed protein product [Tetraodon nigroviridis]	15715	3.53195	2.92547	-0.60648	-2.44392	0.0474666
				CAF88483	0.01936	unnamed protein product [Tetraodon nigroviridis] >gi|47225497|emb|CAG11980.1| unnamed protein product [Tetraodon nigroviridis]	15349	6.05054	5.58918	-0.461359	-2.44283	0.0475396
interferon-related developmental regulator 2 /		GO:0005575; cellular_component	&GO:0005488; binding	CAF88926	1.54e-44	unnamed protein product [Tetraodon nigroviridis]	8707	8.02456	8.52381	0.499244	2.44276	0.047544
dynamin 2 /	&GO:0016044; cellular membrane organization &GO:0045941; positive regulation of transcription &GO:0033572; transferrin transport &GO:0043065; positive regulation of apoptosis &GO:0045449; regulation of transcription &GO:0031623; receptor internalization &GO:0006	GO:0014069; postsynaptic density GO:0005856; cytoskeleton GO:0043234; protein complex GO:0005829; cytosol GO:0005886; plasma membrane GO:0045211; postsynaptic membrane GO:0000139; Golgi membrane GO:0030117; membrane coat GO:0005874; microtubule GO:0030054	&GO:0003774; motor activity &GO:0008022; protein C-terminus binding &GO:0019899; enzyme binding &GO:0005525; GTP binding &GO:0032403; protein complex binding &GO:0042802; identical protein binding &GO:0003924; GTPase activity &GO:0016563; transcription activator	BAD90284	5.1e-19	mKIAA4093 protein [Mus musculus]	13609	2.8128	2.93003	0.117231	2.44064	0.0476863
dynein, axonemal, intermediate chain 2 /	&GO:0030030; cell projection organization &GO:0042384; cilium assembly	GO:0005929; cilium GO:0030286; dynein complex GO:0005856; cytoskeleton GO:0005858; axonemal dynein complex GO:0005874; microtubule GO:0035085; cilium axoneme GO:0005737; cytoplasm	&GO:0003774; motor activity &GO:0003777; microtubule motor activity	XP_002110091	7.08e-29	hypothetical protein TRIADDRAFT_20628 [Trichoplax adhaerens] >gi|190588215|gb|EDV28257.1| hypothetical protein TRIADDRAFT_20628 [Trichoplax adhaerens]	1425	6.08577	5.18165	-0.904114	-2.44004	0.0477267
hairy/enhancer-of-split related with YRPW motif-like /	&GO:0006350; transcription &GO:0007219; Notch signaling pathway &GO:0007275; multicellular organismal development &GO:0045449; regulation of transcription &GO:0006355; regulation of transcription, DNA-dependent	GO:0005634; nucleus	&GO:0030528; transcription regulator activity &GO:0003677; DNA binding	Q8AXV5	0	RecName: Full=Hairy/enhancer-of-split related with YRPW motif-like protein >gi|94733327|emb|CAK05162.1| hairy/enhancer-of-split related with YRPW motif-like [Danio rerio]	2909	2.45939	2.54863	0.0892419	2.43966	0.047752
				CAF94532	0.000182	unnamed protein product [Tetraodon nigroviridis]	513	8.97976	7.15629	-1.82346	-2.43944	0.0477673
im:7158374 /	&GO:0008150; biological_process	GO:0005575; cellular_component	&GO:0003674; molecular_function	XP_683105	1.29e-22	PREDICTED: rho guanine nucleotide exchange factor 15 [Danio rerio]	3245	8.6318	8.24948	-0.382318	-2.43821	0.0478498
cathepsin S /	&GO:0043280; positive regulation of caspase activity &GO:0006935; chemotaxis &GO:0030335; positive regulation of cell migration &GO:0007399; nervous system development &GO:0001934; positive regulation of protein phosphorylation &GO:0045944; positive regulation	GO:0005654; nucleoplasm GO:0005764; lysosome GO:0005625; soluble fraction GO:0005576; extracellular region GO:0005615; extracellular space GO:0000793; condensed chromosome GO:0043231; intracellular membrane-bounded organelle GO:0005737; cytoplasm GO:00056	&GO:0003690; double-stranded DNA binding &GO:0005488; binding &GO:0046983; protein dimerization activity &GO:0008301; DNA bending activity &GO:0008097; 5S rRNA binding &GO:0000400; four-way junction DNA binding &GO:0000402; crossed form four-way junction DNA bin	ADX06860	0	high mobility group protein B1 [Sciaenops ocellatus]	14284	10.1175	8.78838	-1.32916	-2.43819	0.0478512
				CAG11786	0.127645	unnamed protein product [Tetraodon nigroviridis]	13545	3.44671	2.88893	-0.557782	-2.43711	0.0479239
NEL-like 2 (chicken) /	&GO:0007155; cell adhesion &GO:0040008; regulation of growth	GO:0005576; extracellular region	&GO:0005509; calcium ion binding &GO:0005198; structural molecule activity	CAG08647	7.83e-28	unnamed protein product [Tetraodon nigroviridis]	502	2.7529	3.93488	1.18198	2.43691	0.0479377
				NP_001098120	6.3e-09	Bloom syndrome helicase [Oryzias latipes] >gi|140083401|gb|ABO84823.1| Bloom syndrome helicase [Oryzias latipes]	4240	3.06913	2.63763	-0.431503	-2.43659	0.0479591
N-myristoyltransferase 1a /	&GO:0006499; N-terminal protein myristoylation	GO:0005575; cellular_component	&GO:0008415; acyltransferase activity &GO:0016740; transferase activity &GO:0004379; glycylpeptide N-tetradecanoyltransferase activity	CAG12630	2.28e-19	unnamed protein product [Tetraodon nigroviridis]	1815	5.02269	6.47876	1.45606	2.43652	0.0479642
ATPase, H+ transporting, V1 subunit D /	&GO:0015986; ATP synthesis coupled proton transport	GO:0033178; proton-transporting two-sector ATPase complex, catalytic domain	&GO:0046961; proton-transporting ATPase activity, rotational mechanism &GO:0042626; ATPase activity, coupled to transmembrane movement of substances	ACQ58394	0.00878688	Vacuolar proton pump subunit D [Anoplopoma fimbria]	14906	7.60794	8.48344	0.875499	2.43615	0.0479886
retinoblastoma-like 2 (p130) /	&GO:0043550; regulation of lipid kinase activity &GO:0051726; regulation of cell cycle &GO:0016568; chromatin modification &GO:0045449; regulation of transcription	GO:0005730; nucleolus GO:0005737; cytoplasm GO:0005667; transcription factor complex GO:0000785; chromatin GO:0005634; nucleus	&GO:0003677; DNA binding &GO:0005515; protein binding	CAF87007	6.44e-14	unnamed protein product [Tetraodon nigroviridis]	8631	4.70248	3.9158	-0.786685	-2.43557	0.0480279
zgc:163021 /	&GO:0008150; biological_process	GO:0005575; cellular_component	&GO:0003674; molecular_function	CAG10870	8.2e-09	unnamed protein product [Tetraodon nigroviridis]	4040	2.56715	2.72707	0.159919	2.43518	0.0480548
inhibitor of DNA binding 1 /	&GO:0045449; regulation of transcription	GO:0005634; nucleus	&GO:0030528; transcription regulator activity	ADO28413	1.11e-25	DNA-binding protein inhibitor id-1 [Ictalurus furcatus]	533	6.68573	5.67993	-1.00579	-2.435	0.0480667
zgc:113113 /	&GO:0008150; biological_process	GO:0005575; cellular_component		CAG09594	0	unnamed protein product [Tetraodon nigroviridis]	8697	9.75349	8.27531	-1.47818	-2.43372	0.0481532
zgc:55695 /	&GO:0006396; RNA processing &GO:0006139; nucleobase, nucleoside, nucleotide and nucleic acid metabolic process	GO:0005622; intracellular GO:0000176; nuclear exosome (RNase complex)	&GO:0008408; 3'-5' exonuclease activity &GO:0003676; nucleic acid binding	NP_001133834	5.43e-27	Exosome component 10 [Salmo salar] >gi|209155512|gb|ACI33988.1| Exosome component 10 [Salmo salar]	840	8.39163	9.1758	0.784165	2.43101	0.0483377
granzyme C /	&GO:0006508; proteolysis		&GO:0004252; serine-type endopeptidase activity &GO:0008233; peptidase activity &GO:0003824; catalytic activity	ACQ58918	2.53e-11	Natural killer cell protease 1 precursor [Anoplopoma fimbria]	98	5.86016	6.83543	0.975273	2.43075	0.0483552
zgc:113307 /	&GO:0008150; biological_process			NP_001018560	1.29e-17	hypothetical protein LOC553753 [Danio rerio] >gi|63102559|gb|AAH95895.1| Zgc:113307 [Danio rerio] >gi|182891366|gb|AAI64383.1| Zgc:113307 protein [Danio rerio]	15294	6.66441	5.73635	-0.928056	-2.4306	0.0483658
ankyrin repeat and SOCS box-containing protein 12a /	&GO:0035556; intracellular signal transduction			CBN81181	2.66e-44	Ankyrin repeat and SOCS box protein 12 [Dicentrarchus labrax]	13731	7.79332	8.29045	0.497137	2.43041	0.0483787
				No Hit			7525	8.3254	7.63375	-0.691647	-2.43027	0.0483884
membrane-associated ring finger (C3HC4) 7 /	&GO:0008150; biological_process	GO:0005575; cellular_component	&GO:0008270; zinc ion binding	AAI63606	9.44e-12	March7 protein [Danio rerio]	13483	2.63156	2.54792	-0.083641	-2.42857	0.0485039
				No Hit			11243	2.68509	3.86099	1.1759	2.42765	0.0485674
thyrotropin-releasing hormone receptor /	&GO:0090073; positive regulation of protein homodimerization activity &GO:0007186; G-protein coupled receptor protein signaling pathway &GO:0007204; elevation of cytosolic calcium ion concentration	GO:0005886; plasma membrane GO:0005887; integral to plasma membrane GO:0009986; cell surface	&GO:0004997; thyrotropin-releasing hormone receptor activity &GO:0004872; receptor activity	NP_001191722	0	TRHR3 protein [Oryzias latipes] >gi|317107856|dbj|BAJ53743.1| thyrotropin-releasing hormone receptor 3 [Oryzias latipes]	358	4.71033	3.60614	-1.1042	-2.42569	0.0487015
doublecortin-like kinase 3 /	&GO:0006468; protein phosphorylation		&GO:0016772; transferase activity, transferring phosphorus-containing groups &GO:0004674; protein serine/threonine kinase activity &GO:0005524; ATP binding	XP_002665081	5e-38	PREDICTED: CBL-interacting protein kinase 26-like [Danio rerio]	11725	3.23256	4.69292	1.46036	2.42485	0.0487589
zinc finger and BTB domain containing 8 opposite strand /	&GO:0008150; biological_process	GO:0005575; cellular_component	&GO:0003674; molecular_function	CAG10717	0	unnamed protein product [Tetraodon nigroviridis]	13472	7.70365	6.80904	-0.894607	-2.4247	0.0487695
SET domain containing (lysine methyltransferase) 8 /	&GO:0051301; cell division &GO:0016481; negative regulation of transcription &GO:0018026; peptidyl-lysine monomethylation &GO:0006350; transcription &GO:0043516; regulation of DNA damage response, signal transduction by p53 class mediator &GO:0016568; chromatin	GO:0005694; chromosome GO:0005634; nucleus	&GO:0016564; transcription repressor activity &GO:0018024; histone-lysine N-methyltransferase activity &GO:0016279; protein-lysine N-methyltransferase activity &GO:0002039; p53 binding &GO:0003714; transcription corepressor activity &GO:0016740; transferase act	CAG05293	1.79e-43	unnamed protein product [Tetraodon nigroviridis]	7660	6.45736	5.5682	-0.889164	-2.42367	0.0488403
cyclin-dependent kinase inhibitor 3 /	&GO:0007050; cell cycle arrest &GO:0008150; biological_process &GO:0007049; cell cycle	GO:0005737; cytoplasm GO:0048471; perinuclear region of cytoplasm	&GO:0003674; molecular_function &GO:0004722; protein serine/threonine phosphatase activity &GO:0016787; hydrolase activity &GO:0004725; protein tyrosine phosphatase activity	CAG13235	1.73e-37	unnamed protein product [Tetraodon nigroviridis]	10672	4.45766	3.45418	-1.00349	-2.42308	0.0488807
differentially expressed in FDCP 8 /	&GO:0035556; intracellular signal transduction &GO:0008150; biological_process	GO:0005575; cellular_component	&GO:0003674; molecular_function &GO:0046872; metal ion binding &GO:0008270; zinc ion binding	CAF99530	0	unnamed protein product [Tetraodon nigroviridis]	11267	5.61262	5.01741	-0.595214	-2.42282	0.0488991
epoxide hydrolase 2, cytoplasmic /		GO:0005575; cellular_component	&GO:0016787; hydrolase activity &GO:0003824; catalytic activity	CAG00866	0	unnamed protein product [Tetraodon nigroviridis]	4497	11.7323	11.0423	-0.690009	-2.42195	0.0489591
serine/arginine-rich protein specific kinase 1b /	&GO:0006468; protein phosphorylation	GO:0005575; cellular_component	&GO:0004672; protein kinase activity &GO:0004674; protein serine/threonine kinase activity &GO:0016301; kinase activity &GO:0005524; ATP binding &GO:0000166; nucleotide binding	NP_955944	0	serine/arginine-rich protein specific kinase 1a [Danio rerio] >gi|34785105|gb|AAH56825.1| Serine/arginine-rich protein specific kinase 1 [Danio rerio]	14464	5.88619	5.04832	-0.83787	-2.42001	0.0490928
pituitary tumor-transforming 1 interacting protein b /		GO:0005575; cellular_component	&GO:0003674; molecular_function	CAG10355	0	unnamed protein product [Tetraodon nigroviridis]	8294	4.39751	3.07432	-1.32319	-2.41968	0.0491157
				No Hit			5093	3.95666	3.38134	-0.575319	-2.41856	0.0491934
basic leucine zipper and W2 domains 2 /	&GO:0030154; cell differentiation &GO:0016070; RNA metabolic process &GO:0007275; multicellular organismal development &GO:0007399; nervous system development &GO:0008150; biological_process	GO:0005575; cellular_component	&GO:0005488; binding &GO:0005515; protein binding	CAG10296	6e-20	unnamed protein product [Tetraodon nigroviridis]	12367	9.56058	8.77958	-0.780998	-2.41825	0.0492147
si:dkey-183c16.7 /	&GO:0006629; lipid metabolic process &GO:0006637; acyl-CoA metabolic process		&GO:0016290; palmitoyl-CoA hydrolase activity &GO:0016787; hydrolase activity &GO:0016740; transferase activity &GO:0016790; thiolester hydrolase activity	AAI54022	3.97e-27	Si:dkey-183c16.7 protein [Danio rerio]	9755	8.48406	7.73367	-0.750381	-2.41683	0.0493139
cyclin-dependent kinase inhibitor 1B (p27, Kip1) /	&GO:0008284; positive regulation of cell proliferation &GO:0071407; cellular response to organic cyclic compound &GO:0060770; negative regulation of epithelial cell proliferation involved in prostate gland development &GO:0030308; negative regulation of cell	GO:0005829; cytosol GO:0005737; cytoplasm GO:0005634; nucleus	&GO:0004861; cyclin-dependent protein kinase inhibitor activity &GO:0019903; protein phosphatase binding	ACQ58254	1.78e-35	Cyclin-dependent kinase inhibitor 1B [Anoplopoma fimbria]	2199	9.34276	8.6218	-0.720968	-2.41636	0.0493461
induced in neural crest by AP2, 1a /	&GO:0051216; cartilage development &GO:0001502; cartilage condensation	GO:0005575; cellular_component	&GO:0003674; molecular_function	CAG06794	3.81e-38	unnamed protein product [Tetraodon nigroviridis]	9193	5.23408	4.52399	-0.710087	-2.41613	0.0493621
zgc:63614 /	&GO:0008150; biological_process	GO:0005575; cellular_component	&GO:0003674; molecular_function	CAF95764	0	unnamed protein product [Tetraodon nigroviridis]	14262	6.89261	6.04697	-0.845641	-2.41579	0.049386
DnaJ (Hsp40) homolog, subfamily C, member 8 /	&GO:0006457; protein folding		&GO:0051082; unfolded protein binding &GO:0031072; heat shock protein binding	ACM08483	0	DnaJ homolog subfamily C member 8 [Salmo salar]	4970	8.93726	7.88943	-1.04783	-2.41556	0.0494023
ribonuclease P 21 subunit /	&GO:0001682; tRNA 5'-leader removal	GO:0005575; cellular_component	&GO:0004526; ribonuclease P activity	CAG10932	0	unnamed protein product [Tetraodon nigroviridis]	10372	6.71508	6.14274	-0.572337	-2.41529	0.0494209
migration and invasion inhibitory protein /	&GO:0008150; biological_process	GO:0005575; cellular_component	&GO:0003674; molecular_function	XP_689123	0	PREDICTED: hypothetical protein LOC560634 [Danio rerio]	2171	2.49687	2.58882	0.0919565	2.41521	0.0494267
protein tyrosine phosphatase type IVA, member 2 /	&GO:0006470; protein dephosphorylation	GO:0005769; early endosome GO:0005886; plasma membrane GO:0005737; cytoplasm	&GO:0004727; prenylated protein tyrosine phosphatase activity &GO:0016787; hydrolase activity &GO:0005515; protein binding	ACM09626	0	tyrosine phosphatase type IVA 2 [Salmo salar] >gi|223648966|gb|ACN11241.1| tyrosine phosphatase type IVA 2 [Salmo salar]	398	13.8034	15.258	1.45465	2.41441	0.049482
				AAT64045	9.6e-18	claudin 8c [Takifugu rubripes]	4290	4.07043	2.93992	-1.13051	-2.41376	0.0495277
RWD domain containing 3 /		GO:0005737; cytoplasm GO:0005634; nucleus		CAF95494	1.53e-21	unnamed protein product [Tetraodon nigroviridis]	8567	6.26853	7.22586	0.957329	2.41304	0.049578
si:ch211-214k5.3 /			&GO:0005529; sugar binding &GO:0005488; binding	ADB55615	1.72e-14	CD209 [Tetraodon nigroviridis]	14339	5.01818	6.04073	1.02256	2.4127	0.0496019
nucleoporin 153 /		GO:0005654; nucleoplasm GO:0043234; protein complex GO:0005730; nucleolus GO:0005737; cytoplasm GO:0031965; nuclear membrane GO:0005634; nucleus	&GO:0008536; Ran GTPase binding &GO:0008270; zinc ion binding &GO:0005515; protein binding	CAF99382	4.5e-39	unnamed protein product [Tetraodon nigroviridis]	11379	3.24258	2.78134	-0.461239	-2.41231	0.0496291
							13756	2.77338	2.96173	0.188356	2.41113	0.049712
zgc:174563 /		GO:0005622; intracellular	&GO:0003676; nucleic acid binding &GO:0008270; zinc ion binding	No Hit			3874	2.60104	2.77444	0.173404	2.41036	0.0497657
im:7146326 /	&GO:0008150; biological_process	GO:0005575; cellular_component	&GO:0003674; molecular_function	CAE30451	5.58e-29	novel protein [Danio rerio]	11664	9.07803	7.38995	-1.68808	-2.40919	0.0498477
zgc:110270 /	&GO:0008150; biological_process		&GO:0003674; molecular_function &GO:0005085; guanyl-nucleotide exchange factor activity &GO:0017112; Rab guanyl-nucleotide exchange factor activity &GO:0005515; protein binding	CAG08785	3.57e-36	unnamed protein product [Tetraodon nigroviridis]	4880	3.63168	2.56321	-1.06847	-2.40856	0.049892
guanine nucleotide binding protein-like 3 (nucleolar) /		GO:0005622; intracellular GO:0005634; nucleus	&GO:0005525; GTP binding &GO:0000166; nucleotide binding	AAH93001	1.56e-25	Gnl3 protein [Danio rerio]	8049	7.3915	8.11606	0.724563	2.40754	0.049964
