# Supplementary material for: Exposure to Paper Mill Effluent at a Site in North Central Florida Elicits Molecular-Level Changes in Gene Expression Indicative of Progesterone and Androgen Exposure
Source: PLoS One. 2014 Sep 8;9(9):e106644. doi: 10.1371/journal.pone.0106644 (PMC4157789; doi:10.1371/journal.pone.0106644)
Supplement: File S3 — is a list of genes with similar regulation between the paper mill-impacted G. holbrooki and G. holbrooki exposed to the potent androgen receptor agonist 17β-trenbolone. (XLS) [file pone.0106644.s003.xls]

## Sheet: econ not sig
File S2: List of similarly regulated gene transcripts from Fenholloway and TB hepatic transcriptome.
Gene_Title	Biological_Process	Cellular_Component	Molecular_Function	Hit_Accession	E_Value	Hit_Definition	FeatureNum	Mean_Econ	Mean_PME	Mean_TB	Mean_ctrl	Diff_Econ_ctrl	Diff_PME_ctrl	Diff_TB_Ctrl	tDiff_Econ_ctrl	tDiff_PME_ctrl	tDiff_TB_Ctrl	ProbtDiff_Econ_ctrl	ProbtDiff_PME_ctrl	ProbtDiff_TB_Ctrl
immunoglobulin heavy constant zeta /	GO:0008150; biological_process	GO:0005575; cellular_component	GO:0003674; molecular_function	AAY42141	7.87e-36	immunoglobulin heavy chain [Siniperca chuatsi]	6445	5.70111	6.91957	7.93118	3.809	1.89211	3.11057	4.12218	1.372	2.25553	2.98906	0.191826	0.0407752	0.00983591
abhydrolase domain containing 3 /			GO:0004091; carboxylesterase activity	CAG09160	0	unnamed protein product [Tetraodon nigroviridis]	8025	8.44895	10.4609	9.78183	7.45709	0.991863	3.00381	2.32474	1.59838	4.84062	3.7463	0.132462	0.000268046	0.00219841
haptoglobin /	GO:0006508; proteolysis	GO:0005576; extracellular region GO:0005615; extracellular space	GO:0004252; serine-type endopeptidase activity GO:0003824; catalytic activity GO:0030492; hemoglobin binding	CAF94447	2.19e-26	unnamed protein product [Tetraodon nigroviridis]	298	14.5648	16.1965	15.8525	13.2434	1.3214	2.95316	2.60911	2.1204	4.73882	4.18673	0.0524783	0.00032428	0.000929717
				CAG07884	1.29e-11	unnamed protein product [Tetraodon nigroviridis]	7344	13.5245	14.8577	14.2336	11.999	1.52553	2.85876	2.23466	1.47053	2.7557	2.1541	0.163716	0.0155672	0.0492975
similar to Hist1h4c protein /	GO:0006334; nucleosome assembly	GO:0000786; nucleosome GO:0005634; nucleus	GO:0003677; DNA binding	XP_001498098	1.36e-38	PREDICTED: histone H4 [Equus caballus]	12958	6.47009	7.97701	7.21561	5.23166	1.23843	2.74535	1.98396	1.74281	3.86347	2.79197	0.103462	0.00174618	0.0144988
solute carrier family 11 (proton-coupled divalent metal ion transporters), member 2 /	GO:0046688; response to copper ion GO:0010038; response to metal ion GO:0006810; transport GO:0042541; hemoglobin biosynthetic process GO:0010039; response to iron ion GO:0035162; embryonic hemopoiesis	GO:0016020; membrane	GO:0005381; iron ion transmembrane transporter activity GO:0005215; transporter activity	AEC05339	1.07e-24	solute carrier family 11 member 2 isoform beta4 [Dicentrarchus labrax]	12	6.51163	8.50117	4.02317	5.76391	0.747719	2.73726	-1.74075	1.02926	3.76794	-2.3962	0.320955	0.00210675	0.0312272
stanniocalcin 1, like /	GO:0016481; negative regulation of transcription GO:0006874; cellular calcium ion homeostasis GO:0051592; response to calcium ion	GO:0005576; extracellular region	GO:0005179; hormone activity	NP_001072056	0	stanniocalcin 1 [Takifugu rubripes] >gi|56684835|gb|AAW22537.1| stanniocalcin 1 [Takifugu rubripes]	13642	2.46269	4.05026	4.65812	1.49023	0.972462	2.56003	3.1679	0.877617	2.31035	2.85893	0.395086	0.0367657	0.012712
				XP_002660864	1.86e-13	PREDICTED: hypothetical protein LOC100329691 [Danio rerio]	8982	5.108	7.10378	7.21575	4.7094	0.398602	2.39438	2.50635	0.443935	2.6667	2.7914	0.66393	0.0185234	0.0145151
bcl2-like 1 /	GO:0043154; negative regulation of caspase activity GO:0042981; regulation of apoptosis GO:0043066; negative regulation of apoptosis GO:0001894; tissue homeostasis		GO:0043027; caspase inhibitor activity	ACP19736	2.1e-44	bcl2 [Odontesthes bonariensis]	5892	12.8297	13.8649	9.75633	11.4923	1.33738	2.37251	-1.73602	1.67388	2.96946	-2.17282	0.116526	0.0102241	0.0476082
SH3-domain binding protein 4a /	GO:0006897; endocytosis	GO:0031410; cytoplasmic vesicle GO:0005905; coated pit GO:0016020; membrane GO:0005634; nucleus		BAC02945	3.85e-30	SH3 binding protein 4 [Seriola quinqueradiata]	635	2.45483	4.17263	4.22908	1.86723	0.587605	2.3054	2.36186	0.723084	2.83693	2.90641	0.481634	0.0132738	0.0115778
ubiquinol-cytochrome c reductase hinge protein /	GO:0006122; mitochondrial electron transport, ubiquinol to cytochrome c	GO:0005575; cellular_component	GO:0008121; ubiquinol-cytochrome-c reductase activity	ADG29160	3.4e-31	mitochondrial cytochrome b-c1 complex subunit 6 [Epinephelus coioides]	9710	7.33289	8.46827	8.47135	6.18138	1.15152	2.28689	2.28997	1.86981	3.71341	3.71841	0.082746	0.00234561	0.00232257
zgc:77375 /	GO:0008152; metabolic process		GO:0016787; hydrolase activity	BAD80901	0	cat eye syndrome chromosome region, candidate 5 [Takifugu rubripes]	3508	8.40446	9.74817	9.10691	7.46995	0.934514	2.27822	1.63696	1.81915	4.43483	3.18655	0.0905188	0.000576806	0.00665437
complement factor H like 2 /	GO:0008150; biological_process	GO:0005575; cellular_component	GO:0003674; molecular_function	ADX97184	9.75e-36	complement factor h [Perca flavescens]	9862	14.4438	16.1232	12.3017	13.9428	0.500997	2.18038	-1.64107	0.776221	3.37818	-2.54259	0.450641	0.0045515	0.0235696
zgc:112199 /	GO:0007264; small GTPase mediated signal transduction	GO:0005622; intracellular	GO:0005525; GTP binding GO:0000166; nucleotide binding	CBN80651	5.8e-23	ADP-ribosylation factor 4 [Dicentrarchus labrax]	15325	4.50667	6.88834	6.53099	4.71188	-0.2052	2.17646	1.81912	-0.253469	2.68842	2.24702	0.803621	0.0177551	0.0414335
synuclein, gamma a /	GO:0008150; biological_process	GO:0005737; cytoplasm	GO:0003674; molecular_function	CAF88747	2.89e-09	unnamed protein product [Tetraodon nigroviridis]	6171	6.85979	8.2818	7.17475	6.21892	0.640868	2.06287	0.95583	1.61635	5.20281	2.41072	0.128508	0.000137577	0.0303729
musculoskeletal, embryonic nuclear protein 1 /	GO:0030326; embryonic limb morphogenesis GO:0042246; tissue regeneration	GO:0005654; nucleoplasm GO:0005634; nucleus		CBN81065	5.05e-32	Musculoskeletal embryonic nuclear protein 1 [Dicentrarchus labrax]	6708	3.21765	4.1515	3.99369	2.1054	1.11225	2.0461	1.88829	1.54766	2.84707	2.62749	0.144192	0.013012	0.0199923
protease, serine-like 1 /	GO:0006508; proteolysis	GO:0005576; extracellular region	GO:0004252; serine-type endopeptidase activity GO:0008233; peptidase activity	BAD91575	1.91e-12	serine protease I-2 [Paralichthys olivaceus]	3648	6.54315	7.3268	7.01981	5.39543	1.14771	1.93137	1.62438	1.96704	3.31012	2.78398	0.0694928	0.00520884	0.014728
zinc ribbon domain containing 1 /	GO:0045449; regulation of transcription		GO:0003676; nucleic acid binding GO:0030528; transcription regulator activity GO:0008270; zinc ion binding	ACQ58531	0	DNA-directed RNA polymerase I subunit RPA12 [Anoplopoma fimbria]	12556	9.85137	10.7673	10.6699	8.84117	1.0102	1.92616	1.82873	2.10199	4.00787	3.80515	0.0542953	0.00131634	0.00195806
				CAF93817	0.849937	unnamed protein product [Tetraodon nigroviridis]	10774	6.14505	7.20857	7.22483	5.33223	0.812814	1.87634	1.8926	0.97175	2.24324	2.26268	0.347802	0.0417291	0.0402296
				XP_694355	1.13e-10	PREDICTED: synaptonemal complex central element protein 1-like [Danio rerio] >gi|190336708|gb|AAI62162.1| Si:ch211-199g17.1 [Danio rerio] >gi|190337846|gb|AAI62158.1| Si:ch211-199g17.1 [Danio rerio]	14976	3.43129	4.64006	5.44203	2.8006	0.630681	1.83946	2.64143	0.912292	2.66081	3.82087	0.377185	0.0187373	0.00189848
homeodomain interacting protein kinase 1 /	GO:0006468; protein phosphorylation GO:0045449; regulation of transcription	GO:0005737; cytoplasm GO:0005634; nucleus	GO:0004674; protein serine/threonine kinase activity GO:0005524; ATP binding GO:0016740; transferase activity GO:0005515; protein binding GO:0000166; nucleotide binding	XP_001382044	0	PREDICTED: homeodomain-interacting protein kinase 1 [Monodelphis domestica]	2146	3.4435	4.00864	6.04022	2.17007	1.27343	1.83857	3.87015	1.57736	2.27738	4.79383	0.137221	0.0391304	0.000292521
bromodomain-containing 2a /		GO:0005575; cellular_component	GO:0003674; molecular_function	ACN49148	6.49e-30	bromodomain containing 2 [Oryzias dancena]	6383	9.14784	9.61882	6.12207	7.80787	1.33998	1.81095	-1.6858	1.78336	2.41018	-2.24361	0.0963951	0.0304043	0.0416994
nucleosome assembly protein 1, like 1 /	GO:0006334; nucleosome assembly	GO:0005634; nucleus		ACO09081	1.9e-16	Nucleosome assembly protein 1-like 1 [Osmerus mordax]	4971	7.12668	8.40845	5.10635	6.60024	0.52644	1.80821	-1.49389	1.21208	4.16323	-3.43954	0.245708	0.000973024	0.00403044
TBC1 domain family, member 22a /	GO:0032313; regulation of Rab GTPase activity	GO:0005622; intracellular	GO:0005097; Rab GTPase activator activity	CAN88612	6.25e-09	novel protein similar to H.sapiens TBC1 domain family, member 22 (zgc:101677) [Danio rerio]	8931	3.47667	4.73343	4.29151	2.96043	0.51624	1.773	1.33108	0.893226	3.06775	2.3031	0.386958	0.00841916	0.0372738
				XP_001744686	0.255773	hypothetical protein [Monosiga brevicollis MX1] >gi|163777017|gb|EDQ90635.1| predicted protein [Monosiga brevicollis MX1]	14699	11.3544	12.3344	12.6002	10.6038	0.750577	1.73051	1.99636	0.957223	2.20695	2.54599	0.354828	0.0446681	0.0234152
RIKEN cDNA 0610010K14 gene /	GO:0016568; chromatin modification GO:0008150; biological_process	GO:0005634; nucleus	GO:0003674; molecular_function GO:0003677; DNA binding	CAF97359	2.74e-20	unnamed protein product [Tetraodon nigroviridis]	821	4.34326	4.97693	4.91866	3.25031	1.09296	1.72663	1.66835	1.84614	2.91649	2.81806	0.0862997	0.0113501	0.0137753
				No Hit			1456	7.83951	8.87451	8.63452	7.1527	0.686813	1.72181	1.48182	1.89576	4.75259	4.09017	0.0790012	0.000316008	0.00112133
hydroxy-delta-5-steroid dehydrogenase, 3 beta- and steroid delta-isomerase /	GO:0055114; oxidation-reduction process GO:0008152; metabolic process GO:0006694; steroid biosynthetic process	GO:0005575; cellular_component	GO:0016491; oxidoreductase activity GO:0005488; binding GO:0003854; 3-beta-hydroxy-delta5-steroid dehydrogenase activity GO:0016853; isomerase activity GO:0003824; catalytic activity	ACJ24595	0	3beta-hydroxysteroid dehydrogenase type II [Oreochromis niloticus] >gi|212294808|gb|ACJ24596.1| 3beta-hydroxysteroid dehydrogenase type II variant 1 [Oreochromis niloticus]	3049	10.9869	12.5445	12.0851	10.833	0.153924	1.71153	1.25209	0.37189	4.13516	3.02513	0.71559	0.00102746	0.00915944
chromosome 3 open reading frame 38 /	GO:0006915; apoptosis			ACO13919	2.34e-16	C3orf38 [Esox lucius]	1046	6.06241	6.93162	6.88138	5.25327	0.80914	1.67836	1.62811	1.21112	2.51217	2.43696	0.246062	0.0249955	0.0288843
TERF1 (TRF1)-interacting nuclear factor 2 /	GO:0008150; biological_process	GO:0005575; cellular_component	GO:0003674; molecular_function	NP_001073496	1.12e-05	TERF1 (TRF1)-interacting nuclear factor 2 [Danio rerio] >gi|118763893|gb|AAI28835.1| TERF1 (TRF1)-interacting nuclear factor 2 [Danio rerio]	877	3.5891	5.02496	4.91089	3.39112	0.197984	1.63384	1.51977	0.320353	2.64368	2.4591	0.753471	0.0193728	0.0276831
fms-related tyrosine kinase 1 (vascular endothelial growth factor/vascular permeability factor receptor) /	GO:0006468; protein phosphorylation GO:0007169; transmembrane receptor protein tyrosine kinase signaling pathway GO:0008016; regulation of heart contraction GO:0001570; vasculogenesis GO:0048010; vascular endothelial growth factor receptor signaling pathw	GO:0016021; integral to membrane GO:0005887; integral to plasma membrane GO:0016020; membrane	GO:0004672; protein kinase activity GO:0016301; kinase activity GO:0004713; protein tyrosine kinase activity GO:0005524; ATP binding GO:0004872; receptor activity GO:0016740; transferase activity GO:0005021; vascular endothelial growth factor receptor act	No Hit			13768	7.64433	8.75695	7.84872	7.14284	0.501497	1.61412	0.705881	1.80007	5.7937	2.53368	0.0936105	4.81126e-05	0.0239788
zgc:165618 /		GO:0005634; nucleus	GO:0003677; DNA binding	NP_001092721	8.24e-17	high-mobility group box 1b [Danio rerio]	14104	9.45457	10.6961	11.2257	9.08459	0.369978	1.61154	2.14108	0.511026	2.22591	2.95733	0.617362	0.0431087	0.0104718
zgc:153046 /	GO:0055114; oxidation-reduction process GO:0042167; heme catabolic process GO:0008152; metabolic process	GO:0005737; cytoplasm	GO:0016491; oxidoreductase activity GO:0005488; binding GO:0004074; biliverdin reductase activity GO:0008270; zinc ion binding GO:0003824; catalytic activity	CAF90802	1.55e-23	unnamed protein product [Tetraodon nigroviridis]	1580	4.35787	5.90562	6.44272	4.29529	0.0625883	1.61034	2.14744	0.0965488	2.48411	3.31264	0.924465	0.026384	0.00518288
zinc finger protein 623 /	GO:0045449; regulation of transcription	GO:0005622; intracellular GO:0005634; nucleus	GO:0046872; metal ion binding GO:0003677; DNA binding GO:0008270; zinc ion binding	XP_002723155	9.19e-16	PREDICTED: zinc finger protein 93 homolog [Oryctolagus cuniculus]	5560	3.40674	4.65974	4.85033	3.07061	0.336128	1.58913	1.77972	0.524593	2.48014	2.7776	0.608142	0.0265861	0.0149134
				CAG09856	1.23e-12	unnamed protein product [Tetraodon nigroviridis]	115	13.8356	14.423	14.6476	12.8509	0.984619	1.57203	1.79671	1.67312	2.67129	3.05307	0.116677	0.0183584	0.0086671
zgc:113200 /	GO:0008150; biological_process	GO:0005575; cellular_component	GO:0003993; acid phosphatase activity	NP_001013355	0	lysosomal acid phosphatase [Danio rerio] >gi|60416189|gb|AAH90765.1| Zgc:113200 [Danio rerio] >gi|182890036|gb|AAI65193.1| Zgc:113200 protein [Danio rerio]	2080	8.90466	9.66621	9.81346	8.10032	0.804341	1.56589	1.71313	1.87687	3.65388	3.99746	0.0817124	0.00263781	0.00134334
proteasome (prosome, macropain) subunit, alpha type, 6a /	GO:0051603; proteolysis involved in cellular protein catabolic process GO:0006511; ubiquitin-dependent protein catabolic process	GO:0000502; proteasome complex GO:0019773; proteasome core complex, alpha-subunit complex GO:0005737; cytoplasm GO:0005839; proteasome core complex GO:0005634; nucleus	GO:0004298; threonine-type endopeptidase activity GO:0008233; peptidase activity GO:0004175; endopeptidase activity GO:0016787; hydrolase activity	CAG00121	0	unnamed protein product [Tetraodon nigroviridis]	4860	11.5666	12.5422	12.037	10.9813	0.585278	1.56089	1.05569	1.65289	4.40813	2.98138	0.120779	0.00060703	0.00998634
zgc:92335 /	GO:0008150; biological_process	GO:0005575; cellular_component	GO:0003674; molecular_function	CAG01007	0	unnamed protein product [Tetraodon nigroviridis]	14957	5.6968	6.56492	6.17845	5.0403	0.656502	1.52462	1.13815	1.69515	3.93672	2.93883	0.112347	0.00151269	0.0108611
si:ch211-199m3.4 /	GO:0006139; nucleobase, nucleoside, nucleotide and nucleic acid metabolic process		GO:0016301; kinase activity GO:0005524; ATP binding GO:0019205; nucleobase, nucleoside, nucleotide kinase activity GO:0016740; transferase activity	XP_685909	0	PREDICTED: adenylate kinase domain-containing protein 1 [Danio rerio]	3966	12.1005	13.0202	13.4248	11.5828	0.517734	1.43742	1.84205	0.788877	2.19021	2.80676	0.443447	0.0460887	0.0140842
phosphatidic acid phosphatase type 2B /		GO:0016020; membrane	GO:0003824; catalytic activity	XP_003200726	0	PREDICTED: lipid phosphate phosphohydrolase 3 isoform 2 [Danio rerio]	8994	6.2038	7.38456	7.60309	6.03198	0.171816	1.35258	1.57111	0.277274	2.18277	2.53543	0.785655	0.0467334	0.0238981
necdin-like 2 /	GO:0040008; regulation of growth GO:0006355; regulation of transcription, DNA-dependent	GO:0005575; cellular_component GO:0005737; cytoplasm GO:0005634; nucleus	GO:0005515; protein binding	CAF96179	0	unnamed protein product [Tetraodon nigroviridis]	7758	9.42235	10.561	10.9904	9.25821	0.164135	1.30276	1.73219	0.37147	2.9484	3.92028	0.715896	0.0106579	0.00156215
glycosyltransferase 1 domain containing 1 /	GO:0009058; biosynthetic process			XP_002753201	4.94e-22	PREDICTED: glycosyltransferase 1 domain-containing protein 1-like [Callithrix jacchus]	9568	3.46468	5.45785	6.17958	4.21461	-0.749929	1.24324	1.96497	-1.55223	2.5733	4.06715	0.143101	0.0222097	0.0011727
kinesin heavy chain member 2A /	GO:0051301; cell division GO:0030154; cell differentiation GO:0007052; mitotic spindle organization GO:0007275; multicellular organismal development GO:0007399; nervous system development GO:0007067; mitosis GO:0007018; microtubule-based movement GO:00070	GO:0005856; cytoskeleton GO:0000922; spindle pole GO:0005815; microtubule organizing center GO:0005737; cytoplasm GO:0005876; spindle microtubule	GO:0005524; ATP binding GO:0003777; microtubule motor activity GO:0000166; nucleotide binding	XP_002934247	0	PREDICTED: kinesin-like protein KIF2A isoform 3 [Xenopus (Silurana) tropicalis]	3714	8.79527	9.50586	10.0197	8.30683	0.488435	1.19903	1.71285	0.882933	2.16745	3.09628	0.392305	0.0480871	0.00795694
				No Hit			9024	2.67081	3.12996	4.08351	2.15083	0.51998	0.97913	1.93268	1.14402	2.15422	4.25214	0.271956	0.0492864	0.000819288
KDEL (Lys-Asp-Glu-Leu) endoplasmic reticulum protein retention receptor 2, like /	GO:0015031; protein transport GO:0006810; transport GO:0006621; protein retention in ER lumen	GO:0005783; endoplasmic reticulum GO:0016021; integral to membrane	GO:0046923; ER retention sequence binding GO:0004872; receptor activity	NP_997860	1.53e-39	KDEL (Lys-Asp-Glu-Leu) endoplasmic reticulum protein retention receptor 2, like [Danio rerio] >gi|34784826|gb|AAH56694.1| KDEL (Lys-Asp-Glu-Leu) endoplasmic reticulum protein retention receptor 2, like [Danio rerio]	6899	10.485	11.14	11.7189	10.1633	0.321721	0.976791	1.55566	0.943344	2.86413	4.56147	0.361633	0.0125828	0.000453194
RNA binding protein, fox-1 homolog (C. elegans) 1 /	GO:0006397; mRNA processing GO:0008380; RNA splicing GO:0021854; hypothalamus development	GO:0005737; cytoplasm GO:0005634; nucleus	GO:0003676; nucleic acid binding GO:0003723; RNA binding GO:0000166; nucleotide binding	CAF95305	0	unnamed protein product [Tetraodon nigroviridis]	15518	8.20278	8.5528	6.1985	7.71268	0.490102	0.840127	-1.51418	1.25709	2.15489	-3.8838	0.229458	0.0492243	0.00167789
metal response element binding transcription factor 2 /		GO:0005634; nucleus	GO:0046872; metal ion binding GO:0003677; DNA binding GO:0008270; zinc ion binding	CAF96380	1.93e-26	unnamed protein product [Tetraodon nigroviridis]	9445	10.2642	9.81369	8.85079	10.687	-0.42277	-0.873301	-1.8362	-1.1088	-2.2904	-4.81578	0.286356	0.0381795	0.000280762
cirrhosis, autosomal recessive 1A (cirhin) /	GO:0008150; biological_process	GO:0005575; cellular_component	GO:0003674; molecular_function	NP_998447	7.48e-18	cirhin [Danio rerio] >gi|40807064|gb|AAH65322.1| Cirrhosis, autosomal recessive 1A (cirhin) [Danio rerio] >gi|148725890|emb|CAN87864.1| cirrhosis, autosomal recessive 1A (cirhin) [Danio rerio]	4652	8.18909	7.93599	7.10705	8.91958	-0.730484	-0.983589	-1.81253	-1.66412	-2.24072	-4.12913	0.118486	0.0419265	0.00103956
				ACH90228	1.2e-07	apolipoprotein A-I [Morone saxatilis]	13025	12.294	12.0783	11.5576	13.1746	-0.880603	-1.09632	-1.61708	-1.73058	-2.1545	-3.17791	0.105682	0.0492604	0.00676922
zgc:162208 /	GO:0008150; biological_process	GO:0005575; cellular_component	GO:0003839; gamma-glutamylcyclotransferase activity GO:0008415; acyltransferase activity GO:0016740; transferase activity	NP_001083029	7.46e-34	gamma-glutamylaminecyclotransferase B [Danio rerio] >gi|189042260|sp|A3KNL6.1|A2LDB_DANRE RecName: Full=Gamma-glutamylaminecyclotransferase B; Short=GGACT B; AltName: Full=AIG2-like domain-containing protein 1-B >gi|126631515|gb|AAI33907.1| Zgc:162208 pro	6294	6.26296	5.41931	4.98572	6.73829	-0.475328	-1.31898	-1.75257	-0.840589	-2.33253	-3.0993	0.414822	0.0352519	0.00790946
ArfGAP with coiled-coil, ankyrin repeat and PH domains 2 /	GO:0032312; regulation of ARF GTPase activity		GO:0046872; metal ion binding GO:0008270; zinc ion binding GO:0008060; ARF GTPase activator activity	CAM56653	0	novel protein similar to vertebrate centaurin, beta 2 (CENTB2) [Danio rerio]	4493	8.88746	8.36796	8.28044	9.78866	-0.901197	-1.4207	-1.50821	-1.92886	-3.04077	-3.22808	0.0744478	0.0088806	0.00612868
				No Hit			13820	6.80216	6.01375	5.73138	7.44801	-0.645845	-1.43426	-1.71663	-1.06448	-2.36394	-2.82935	0.305276	0.0332084	0.0134732
				CBN80766	3.85e-14	Uncharacterized protein [Dicentrarchus labrax]	9134	7.95879	6.88948	6.44535	8.4278	-0.469015	-1.53832	-1.98245	-0.952748	-3.12491	-4.02712	0.357012	0.00751846	0.00126781
trinucleotide repeat containing 6a /	GO:0006417; regulation of translation GO:0035278; negative regulation of translation involved in gene silencing by miRNA GO:0009267; cellular response to starvation GO:0031047; gene silencing by RNA GO:0032507; maintenance of protein location in cell	GO:0035068; micro-ribonucleoprotein complex GO:0005737; cytoplasm GO:0000932; cytoplasmic mRNA processing body GO:0048471; perinuclear region of cytoplasm	GO:0003676; nucleic acid binding GO:0032947; protein complex scaffold GO:0003723; RNA binding GO:0000166; nucleotide binding	XP_691298	0.000364	PREDICTED: gamma-aminobutyric acid receptor subunit pi-like [Danio rerio]	8727	7.83596	6.88144	5.61596	8.44319	-0.607234	-1.56176	-2.82723	-1.03947	-2.67342	-4.83966	0.316354	0.0182823	0.000268525
galactose-1-phosphate uridylyltransferase /	GO:0005975; carbohydrate metabolic process GO:0006012; galactose metabolic process GO:0019388; galactose catabolic process	GO:0005829; cytosol GO:0005625; soluble fraction	GO:0008108; UDP-glucose:hexose-1-phosphate uridylyltransferase activity GO:0046872; metal ion binding GO:0016779; nucleotidyltransferase activity GO:0016740; transferase activity GO:0008270; zinc ion binding	ACQ58162	0	Galactose-1-phosphate uridylyltransferase [Anoplopoma fimbria]	4989	8.1238	7.30994	10.1749	8.90544	-0.78164	-1.59551	1.26949	-1.79906	-3.6723	2.92193	0.0937761	0.00254367	0.011229
zgc:63614 /	GO:0008150; biological_process	GO:0005575; cellular_component	GO:0003674; molecular_function	CAF95764	0	unnamed protein product [Tetraodon nigroviridis]	14262	7.44636	6.66451	10.2436	8.27927	-0.832911	-1.61477	1.96435	-1.59155	-3.08554	3.75355	0.133992	0.00812784	0.00216728
				XP_003035137	0.482308	hypothetical protein SCHCODRAFT_232549 [Schizophyllum commune H4-8] >gi|300108833|gb|EFJ00235.1| hypothetical protein SCHCODRAFT_232549 [Schizophyllum commune H4-8]	6256	14.0117	12.4317	15.3262	14.1487	-0.137035	-1.71707	1.17747	-0.346588	-4.34279	2.97806	0.734098	0.000688062	0.010052
				No Hit			12103	9.61146	8.44168	8.15084	10.1735	-0.562039	-1.73182	-2.02266	-0.931464	-2.87013	-3.35214	0.36753	0.0124351	0.00479258
NACC family member 2, BEN and BTB (POZ) domain containing /	GO:0051260; protein homooligomerization GO:0016481; negative regulation of transcription GO:0008284; positive regulation of cell proliferation	GO:0016604; nuclear body GO:0005634; nucleus	GO:0016566; specific transcriptional repressor activity	CAF95191	0	unnamed protein product [Tetraodon nigroviridis]	4196	5.01159	4.02779	4.68921	5.86351	-0.851925	-1.83572	-1.1743	-1.84229	-3.96977	-2.53943	0.0868896	0.00141801	0.0237138
calpastatin /			GO:0010859; calcium-dependent cysteine-type endopeptidase inhibitor activity	CBN81110	4.75e-24	Calpastatin [Dicentrarchus labrax]	5701	10.4963	9.39737	9.70331	11.2823	-0.785979	-1.88493	-1.57899	-1.89074	-4.53438	-3.79842	0.0797136	0.00047712	0.00198416
				No Hit			8504	6.33111	5.07626	4.01524	6.97484	-0.643728	-1.89858	-2.9596	-0.750647	-2.21392	-3.45117	0.465398	0.044089	0.00393864
small nuclear ribonucleoprotein 70 (U1) /	GO:0060218; hemopoietic stem cell differentiation	GO:0030529; ribonucleoprotein complex	GO:0003676; nucleic acid binding GO:0000166; nucleotide binding	No Hit			7574	7.55709	6.78347	5.89242	8.73917	-1.18208	-1.9557	-2.84675	-2.07542	-3.43368	-4.99813	0.0570203	0.00407745	0.000200143
				No Hit			2011	6.84532	6.44722	5.67501	8.42504	-1.57971	-1.97781	-2.75003	-2.03195	-2.54402	-3.53729	0.0617525	0.0235047	0.00332127
				CBN80997	1.13e-05	Catechol O-methyltransferase [Dicentrarchus labrax]	6742	6.33291	5.76238	5.13095	7.74513	-1.41222	-1.98276	-2.61418	-2.12694	-2.98623	-3.93721	0.0518458	0.00989113	0.00151123
				No Hit			7142	4.12497	3.54184	3.59341	5.75696	-1.63199	-2.21512	-2.16355	-1.86472	-2.53101	-2.47209	0.083499	0.0241029	0.027001
				CBN81672	5.11e-06	Plexin domain-containing protein 1 [Dicentrarchus labrax]	10857	3.26305	2.65661	2.48711	4.93989	-1.67684	-2.28328	-2.45278	-1.70027	-2.31518	-2.48706	0.111362	0.0364306	0.0262347
period homolog 2 (Drosophila) /	GO:0006350; transcription GO:0007623; circadian rhythm GO:0010553; negative regulation of gene-specific transcription from RNA polymerase II promoter GO:0048511; rhythmic process GO:0009266; response to temperature stimulus GO:0007165; signal transduction	GO:0005737; cytoplasm GO:0005634; nucleus	GO:0004871; signal transducer activity GO:0005515; protein binding	CAG07634	7.76e-15	unnamed protein product [Tetraodon nigroviridis]	9626	9.0714	8.00219	8.71414	10.6731	-1.60165	-2.67086	-1.95891	-1.90994	-3.18497	-2.33598	0.0770205	0.00667527	0.0350218
RIKEN cDNA 2610101N10 gene /	GO:0008150; biological_process GO:0006396; RNA processing	GO:0005575; cellular_component	GO:0003674; molecular_function GO:0003676; nucleic acid binding GO:0003723; RNA binding GO:0000166; nucleotide binding	No Hit			7539	5.64186	4.11126	4.50588	7.04712	-1.40526	-2.93586	-2.54124	-1.30311	-2.72246	-2.35652	0.213736	0.0166133	0.0336811
